# Supplementary material for: Triple therapy after PCI – Warfarin treatment quality and bleeding risk
Source: PLoS One. 2018 Dec 18;13(12):e0209187. doi: 10.1371/journal.pone.0209187 (PMC6298652; doi:10.1371/journal.pone.0209187)
Supplement: S2 Rawdata — (XLSX) [file pone.0209187.s003.xlsx]

## Sheet: Rådata 20180803
lpnr	ÅLdervidPCI_min	KON	SMOKING_STATUS	KreatininclearenceTotalt	BMI	CHADSVASc	C	H	D	S1	V	Njursjdhistorik	Intrakranblödhistorik	Magblödninghistorik	Anemihistorik	FFhistorik	CABGFöre	TIDPCI	INDIKATION	MYOKARD	STSEGSANK	Femoralis	Ballongellerstent_max	ATRIAL_FIB	VALVE_MALFUNCTION	VENOUS_TROMB	OTHER	iTTR70	INDELNING2_3GRUPPER	Blödningskompl	Tidtotalt	Trippelbeh
55	76	1	Aldrig varit rökare	64.8571	24.4898	4	0	0	1	0	1	0	0	0	0	1	1	Nej	STEMI			2	2	FF primärprevention (I489)				1	4	0	183	4
108	71	1	Ex-rökare >1 mån			5	0	1	0	1	1	0	0	0	0	1	1	Nej	Instabil kranskärlssjukdom	Ja	Nej	2	2	FF + Stroke/TIA (I489+I639)				0	2	0	114	4
361	64	1	Aldrig varit rökare	115.013	24.3767	3	1	1	0	0	1	0	0	0	0	1	1	Nej	Arytmiutredning			2	2	FF primärprevention (I489)				0	1	0	12	2
453	51	1	Ex-rökare >1 mån		29.0548	2	0	0	1	0	1	0	0	0	0	0	1	Nej	STEMI			1	2			Lungemboli (I269)		0	2	0	183	4
639	64	1	Ex-rökare >1 mån	73.0569	28.7197	3	0	1	1	0	1	0	0	0	0	1	1	Ja	Stabil angina pectoris			2	2	FF primärprevention (I489)				1	4	0	183	4
652	72	2	Ex-rökare >1 mån	54.7099	21.875	3	0	1	0	0	0	0	0	0	0	1	1	Nej	Instabil kranskärlssjukdom	Ja	Nej	2	2	FF primärprevention (I489)				0	1	0	9	3
678	76	1	Aldrig varit rökare	39.3239	23.2438	4	1	0	0	0	1	0	0	0	0	1	1	Ja	Hjärtsvikt/kardiomyopatiutredning			1	0			Lungemboli (I269)		1	4	0	183	1
694	71	1	Aldrig varit rökare	92.4683	29.2633	5	1	1	1	0	1	0	0	0	0	1	2	Ja	Stabil angina pectoris			1	2		Mekanisk aortaklaff (I359+Z952)			0	2	0	177	4
737	72	2	Aldrig varit rökare		31.2213	3	0	0	0	0	1	0	0	0	0	1	1	Nej	STEMI			2	2	FF primärprevention (I489)				1	3	0	92	4
848	73	1	Rökare	71.232	23.3556	3	1	0	0	0	1	0	0	0	0	1	1	Nej	Instabil kranskärlssjukdom	Ja	Nej	2	2	FF primärprevention (I489)				0	2	0	181	3
883	77	1	Aldrig varit rökare	56.2321	27.0641	3	0	1	0	0	0	0	0	0	0	1	1	Ja	Stabil angina pectoris			2	2	FF primärprevention (I489)				0	1	0	56	3
939	76	1	Ex-rökare >1 mån	35.5984	25.6055	3	0	1	0	0	0	0	0	0	0	1	2	Nej	Stabil angina pectoris			1	2	FF primärprevention (I489)				1	4	0	183	3
951	68	1	Ex-rökare >1 mån	107.825	28.9979	3	1	0	0	0	1	0	0	0	0	1	2	Ja	Instabil kranskärlssjukdom	Ja	Ja	1	1	FF primärprevention (I489)				1	4	0	183	4
954	83	1	Ex-rökare >1 mån		24.3911	6	0	1	0	1	1	0	0	0	0	1	1	Nej	STEMI			2	0	FF + Stroke/TIA (I489+I639)				1	3	0	38	4
965	59	2	Ex-rökare >1 mån	95.1798	39.1111	5	1	1	1	0	1	0	0	0	0	1	1	Ja	Arytmiutredning			1	2	FF primärprevention (I489)				0	2	0	164	4
1041	70	2	Okänt	79.45	31.1791	3	0	1	0	0	0	0	0	0	0	1	1	Ja	Instabil kranskärlssjukdom			2	2	FF primärprevention (I489)				1	4	0	42	3
1134	82	1	Aldrig varit rökare	51.6314	25.2493	5	1	1	0	0	1	0	0	0	0	0	2	Nej	Instabil kranskärlssjukdom			2	2	FF primärprevention (I489)				0	2	0	179	4
1326	78	2	Aldrig varit rökare	73.775	23.03	7	0	1	0	1	1	0	0	0	0	1	1	Nej	Instabil kranskärlssjukdom	Ja	Nej	2	2	FF + Stroke/TIA (I489+I639)				0	2	0	181	4
1345	83	1	Aldrig varit rökare	58.1528	26.1224	5	1	1	0	0	1	0	0	0	0	1	1	Ja	Instabil kranskärlssjukdom	Ja	Nej	1	2	FF primärprevention (I489)				1	4	0	173	4
1358	77	2	Ex-rökare >1 mån	84.5059	25.3906	4	0	1	0	0	0	0	0	0	0	1	1	Nej	Stabil angina pectoris			2	2	FF primärprevention (I489)				1	3	0	183	4
1478	67	1	Ex-rökare >1 mån		33.7442	5	1	1	1	0	1	0	0	0	0	1	1	Nej	Hjärtsvikt/kardiomyopatiutredning			2	2		Mekanisk aortaklaff (I359+Z952)			1	4	0	183	4
1663	69	1	Ex-rökare >1 mån	82.5748	24.7843	2	0	0	0	0	1	0	0	0	0	1	1	Nej	Stabil angina pectoris			2	2	FF primärprevention (I489)				1	3	0	183	4
1808	74	2	Ex-rökare >1 mån	96.8068	28.3937	5	1	1	0	0	1	0	0	0	1	0	1	Nej	Instabil kranskärlssjukdom	Ja	Nej	1	0	FF primärprevention (I489)				0	2	1	23	3
1814	62	1	Ex-rökare >1 mån	115.932	35.5114	5	0	1	1	1	1	0	0	0	0	1	1	Ja	Instabil kranskärlssjukdom	Ja	Nej	2	2	FF + Artäremboli (I489+I749)				1	3	0	183	4
1841	74	2	Aldrig varit rökare	83.0084	31.6346	4	1	1	0	0	0	0	0	0	0	1	1	Nej	Instabil kranskärlssjukdom	Nej	Nej	2	0	FF primärprevention (I489)				0	1	0	37	2
1924	65	1	Ex-rökare >1 mån	69.9756	30.6148	6	1	1	0	1	1	0	0	0	0	1	1	Ja	Stabil angina pectoris			2	2	FF primärprevention (I489)				0	2	0	175	4
1940	64	2	Rökare	73.775	24.4646	2	0	0	0	0	1	0	0	0	0	0	1	Nej	Instabil kranskärlssjukdom	Ja	Ja	2	2			Lungemboli (I269)		0	2	0	172	4
2024	53	2	Aldrig varit rökare	118.761	37.5274	4	0	1	1	0	1	0	0	0	1	0	2	Ja	Instabil kranskärlssjukdom	Nej	Nej	1	2		Mekanisk aortaklaff (I359+Z952)			0	1	0	13	2
2040	61	1	Ex-rökare >1 mån	65.9799	25.1808	2	0	1	0	0	1	0	0	0	0	1	1	Nej	Stabil angina pectoris			2	2	FF primärprevention (I489)				1	3	0	74	4
2103	77	2	Aldrig varit rökare	68.3033	24.0882	9	1	1	1	1	1	0	0	0	0	1	2	Nej	Instabil kranskärlssjukdom	Ja	Nej	1	2	FF primärprevention (I489)				0	2	0	183	4
2136	64	1	Aldrig varit rökare	59.8539	24.977	3	1	1	0	0	1	0	0	0	0	1	1	Nej	STEMI			2	2	FF primärprevention (I489)			Hjärtinfarkt (I219)	1	3	0	183	4
2198	66	2	Ex-rökare >1 mån	95.1063	31.2386	4	0	1	1	0	0	0	0	0	0	1	1	Nej	Instabil kranskärlssjukdom			1	2	FF primärprevention (I489)				0	1	0	181	4
2245	58	1	Ex-rökare >1 mån	85.8312	26.1962	3	1	1	0	0	1	0	0	0	0	1	1	Nej	Instabil kranskärlssjukdom	Ja	Ja	2	2	FF primärprevention (I489)			Hjärtinfarkt (I219)	0	1	0	35	4
2251	69	1	Ex-rökare >1 mån			3	0	1	1	0	0	0	0	0	0	1	1	Nej	Tyst ischemi			1	2	FF primärprevention (I489)				1	3	0	183	3
2580	83	2	Aldrig varit rökare	45.347	28.2284	9	1	1	1	1	1	0	0	0	0	1	2	Ja	Instabil kranskärlssjukdom	Ja	Ja	2	2	FF primärprevention (I489)				1	3	1	28	4
2602	77	1	Ex-rökare >1 mån	69.6233	25.0135	4	1	1	0	0	0	0	0	0	0	1	1	Nej	Hjärtsvikt/kardiomyopatiutredning			2	2	FF + Artäremboli (I489+I749)				1	4	0	134	3
2852	65	1	Ex-rökare >1 mån			5	1	1	1	0	1	0	0	0	0	1	1	Ja	Stabil angina pectoris			1	2	FF primärprevention (I489)				1	3	0	183	3
2875	90	2	Aldrig varit rökare	44.5893	22.0317	4	0	1	0	0	0	0	0	0	0	1	1	Nej	Vitieutredning			2	2	FF primärprevention (I489)				0	1	0	48	4
3010	77	1	Aldrig varit rökare	107.825	29.321	4	1	0	0	0	1	0	0	0	0	1	1	Nej	Instabil kranskärlssjukdom	Ja	Nej	2	0			Bentrombos recidiv (I803)		0	2	0	61	2
3045	67	1	Aldrig varit rökare	91.7323	28.0763	3	0	1	0	0	1	0	0	0	0	1	1	Nej	Instabil kranskärlssjukdom	Ja	Nej	1	2		Mekanisk aortaklaff (I359+Z952)			1	4	0	183	4
3067	67	1	Rökare	79.2526	25.4365	5	1	1	1	0	1	0	0	0	0	1	1	Nej	Instabil kranskärlssjukdom	Ja	Ja	2	2	FF primärprevention (I489)				1	3	0	183	4
3368	82	1	Aldrig varit rökare	69.2059	26.1738	5	1	1	0	0	1	0	0	0	0	1	1	Nej	Stabil angina pectoris			2	2	FF primärprevention (I489)				0	2	0	13	4
3514	71	1	Aldrig varit rökare	82.8332	31.1227	1	0	0	0	0	0	0	0	0	0	1	1	Nej	Stabil angina pectoris			1	2	FF primärprevention (I489)				1	3	0	77	4
3699	72	2	Aldrig varit rökare	71.6671	23.03	7	1	1	0	1	1	0	0	0	0	1	1	Ja	Instabil kranskärlssjukdom	Ja	Nej	2	2	FF primärprevention (I489)				1	3	0	183	4
3846	66	1	Aldrig varit rökare	109.654	33.705	4	1	1	0	0	1	0	0	0	0	1	2	Ja	Instabil kranskärlssjukdom	Nej	Ja	2	2	FF primärprevention (I489)				0	2	0	183	4
3899	83	1	Aldrig varit rökare	55.7478	23.9249	4	0	1	0	0	1	0	0	0	0	0	1	Nej	Instabil kranskärlssjukdom	Ja	Ja	2	2			Bentrombos (I803)		1	4	0	183	4
3961	70	2	Aldrig varit rökare	41.8158	17.5064	4	0	1	1	0	0	0	0	0	0	1	1	Nej	Stabil angina pectoris			2	2	FF primärprevention (I489)				0	2	0	183	4
4028	57	1	Rökare		27.4587	3	1	1	0	0	1	0	0	0	0	0	1	Nej	STEMI			1	2				Vänsterkammartromb (I513)	0	1	0	3	4
4074	69	1	Aldrig varit rökare	85.8866	26.449	5	1	0	0	1	1	0	0	0	0	1	2	Ja	Stabil angina pectoris			2	1	FF primärprevention (I489)				1	4	0	183	2
4163	75	2	Aldrig varit rökare		38.7543	7	1	1	1	0	1	0	0	0	0	1	1	Nej	Instabil kranskärlssjukdom	Ja	Nej	2	2	FF + Artäremboli (I489+I749)				1	4	0	178	4
4193	79	1	Ex-rökare >1 mån	64.9961	27.4717	5	0	1	1	0	1	0	0	0	0	1	2	Ja	Instabil kranskärlssjukdom	Nej	Ja	2	2	FF primärprevention (I489)				1	3	0	174	4
4253	71	1	Ex-rökare >1 mån	59.247	26.556	6	0	1	1	1	1	0	0	0	0	1	2	Ja	Instabil kranskärlssjukdom	Ja	Nej	1	2	FF + Stroke/TIA (I489+I639)				0	2	0	182	4
4348	63	1	Rökare	75.129	29.5858	4	1	1	1	0	1	0	0	0	0	1	1	Nej	Stabil angina pectoris			2	2				Kardiomyopati (I429)	1	4	0	183	3
4358	76	1	Ex-rökare >1 mån	48.6268	26.7539	4	1	0	0	0	1	0	0	0	0	1	2	Ja	Stabil angina pectoris			1	2				Kardiomyopati (I429)	0	2	0	183	3
4389	85	1	Ex-rökare >1 mån	41.4541	27.1314	5	1	1	0	0	1	0	0	0	0	1	2	Ja	Instabil kranskärlssjukdom	Okänt	Okänt	1	2	FF primärprevention (I489)				1	3	1	34	4
4426	69	2	Aldrig varit rökare	82.6781	25.7959	3	0	0	0	0	1	0	0	0	0	0	1	Nej	Instabil kranskärlssjukdom	Ja	Ja	2	2				Trombosprofylax (T455)	0	2	0	181	4
4483	86	1	Aldrig varit rökare	45.3291	25.4581	6	1	1	1	0	1	0	0	0	0	1	1	Nej	STEMI			2	2			Lungemboli (I269)		1	3	0	23	4
4573	77	2	Aldrig varit rökare	69.6233	28.5483	4	0	1	0	0	0	0	0	0	0	1	1	Nej	Vitieutredning			2	2	FF primärprevention (I489)				1	4	0	183	3
4577	73	1	Aldrig varit rökare	65.7472	27.4145	4	0	1	1	0	1	0	0	0	0	1	1	Nej	Instabil kranskärlssjukdom	Ja	Nej	2	2	FF primärprevention (I489)				0	1	0	183	4
4582	52	1	Aldrig varit rökare	115.079	32.716	5	1	1	0	1	1	0	0	0	0	1	1	Ja	Instabil kranskärlssjukdom	Ja	Nej	2	0	FF + Stroke/TIA (I489+I639)				0	1	0	183	4
4598	64	1	Rökare		25.4694	2	0	1	0	0	1	0	0	0	0	0	1	Nej	STEMI			2	2				Hjärtinfarkt (I219)	0	2	0	103	3
4748	75	2	Rökare			6	0	1	1	0	1	0	0	0	0	1	1	Nej	Instabil kranskärlssjukdom	Ja	Nej	1	2	FF primärprevention (I489)				1	3	0	182	4
4769	57	1	Rökare	121.121	27.7778	2	1	0	0	0	1	0	0	0	0	1	1	Nej	Instabil kranskärlssjukdom	Ja	Nej	2	2	FF primärprevention (I489)				0	1	0	183	4
4876	77	1	Ex-rökare >1 mån	57.0595	26.7036	4	1	0	0	0	1	0	0	0	0	0	1	Nej	Instabil kranskärlssjukdom	Ja	Ja	1	2				Kardiell emboliprofylax (T455)	0	1	1	3	1
4892	78	1	Ex-rökare >1 mån	80.4229	29.3031	5	1	1	0	0	1	0	0	0	0	0	1	Nej	Stabil angina pectoris			2	0	FF + Artäremboli (I489+I749)				0	2	0	183	1
4896	49	1	Rökare			2	0	1	0	0	1	0	0	0	0	0	1	Nej	Instabil kranskärlssjukdom	Ja	Ja	2	2			Bentrombos recidiv (I803)		0	2	0	183	4
5368	68	1	Ex-rökare >1 mån	82.6929	27.1314	2	0	0	0	0	1	0	0	0	0	1	2	Nej	Stabil angina pectoris			1	1	FF primärprevention (I489)				1	4	0	183	1
5425	70	1	Ex-rökare >1 mån	78.6933	33.1961	4	1	1	0	0	1	0	0	0	0	1	1	Nej	Instabil kranskärlssjukdom	Ja	Ja	2	2	FF + Stroke/TIA (I489+I639)				0	2	0	124	4
5596	82	1	Aldrig varit rökare	57.5214	28.4055	4	0	1	0	0	1	0	0	0	0	1	1	Nej	Stabil angina pectoris			2	2	FF primärprevention (I489)				1	4	0	183	4
5711	84	1	Ex-rökare >1 mån	69.8265		5	0	1	1	0	1	0	0	0	0	1	1	Ja	Instabil kranskärlssjukdom	Ja	Ja	1	2	FF primärprevention (I489)				1	4	0	183	3
5738	77	2	Aldrig varit rökare	62.3115	25.0657	5	1	1	0	0	0	0	0	0	0	1	1	Nej	Stabil angina pectoris			1	2	FF primärprevention (I489)				0	1	1	4	4
6108	81	2	Aldrig varit rökare	53.014	14.3024	5	0	1	0	0	1	0	0	0	0	1	1	Nej	Instabil kranskärlssjukdom	Ja	Nej	2	2	FF primärprevention (I489)				0	1	0	71	1
6116	60	1	Ex-rökare >1 mån	114.028	32.2494	0	0	0	0	0	0	0	0	0	0	1	1	Nej	Instabil kranskärlssjukdom	Nej	Ja	1	2	FF primärprevention (I489)				0	1	0	25	4
6247	58	1	Ex-rökare >1 mån	111.92	30.3233	3	1	1	0	0	1	0	0	0	0	1	1	Ja	Oklara bröstsmärtor			1	1	FF primärprevention (I489)				1	3	0	183	3
6370	72	1	Aldrig varit rökare	74.0082	23.6614	2	0	0	0	0	1	0	0	0	0	1	1	Nej	ST-höjningsinfarkt/utan pågående ischemi			2	0		Mekanisk aortaklaff (I359+Z952)			0	2	0	183	1
6552	66	1	Ex-rökare >1 mån	153.544	35.3218	2	0	1	0	0	0	0	0	0	0	1	1	Nej	Stabil angina pectoris			2	2	FF primärprevention (I489)				1	4	0	183	4
6643	80	1	Ex-rökare >1 mån		31.0735	3	0	0	0	0	1	0	0	0	0	0	1	Nej	STEMI			2	2	FF primärprevention (I489)				1	3	0	116	4
6650	64	1	Rökare		31.6735	1	0	0	0	0	1	0	0	0	0	0	1	Nej	STEMI			1	2				Hjärtinfarkt (I219)	1	3	0	181	4
6680	70	1	Ex-rökare >1 mån			3	0	1	0	0	1	0	0	0	0	1	2	Nej	Stabil angina pectoris			1	2	FF primärprevention (I489)				1	4	0	183	3
6747	65	1	Aldrig varit rökare	70.3918	27.143	5	0	1	0	1	1	0	0	0	0	1	1	Nej	Instabil kranskärlssjukdom	Ja	Nej	2	2	FF primärprevention (I489)				0	1	0	183	4
6881	72	1	Aldrig varit rökare			2	0	0	0	0	1	0	0	0	0	0	1	Nej	STEMI			2	2				Vänsterkammartromb (I513)	1	3	0	177	3
6882	68	1	Aldrig varit rökare	105.755	27.7743	2	0	0	0	0	1	0	0	0	0	1	1	Nej	Instabil kranskärlssjukdom	Ja	Nej	2	2	FF primärprevention (I489)				0	2	0	88	4
6895	68	1	Ex-rökare >1 mån	85.1608	29.5619	3	0	1	0	0	1	0	0	0	0	1	1	Nej	Arytmiutredning			1	2	FF primärprevention (I489)				0	2	0	183	3
7011	45	1	Rökare	105.579	31.0477	1	0	0	0	0	1	0	0	0	0	0	1	Nej	STEMI			1	2				Hjärtinfarkt (I219)	0	2	0	62	4
7105	72	2	Aldrig varit rökare	80.3958	27.8852	6	0	1	0	1	1	0	0	0	0	1	1	Nej	Hjärtstopp			2	1	FF + Stroke/TIA (I489+I639)				0	2	0	182	4
7170	72	1	Rökare		25.6896	3	0	1	0	0	1	0	0	0	0	0	1	Nej	STEMI			1	2				Vänsterkammartromb (I513)	1	3	0	178	4
7854	78	1	Ex-rökare >1 mån	39.6717	29.4107	8	1	1	1	1	1	0	0	0	0	0	1	Nej	Stabil angina pectoris			1	2				Kardiomyopati (I429)	0	2	0	183	4
7878	75	2	Ex-rökare >1 mån	72.7211	25.6544	5	0	1	0	0	1	0	0	0	0	1	1	Nej	Instabil kranskärlssjukdom	Ja	Ja	2	2	FF primärprevention (I489)				1	4	0	180	4
7986	67	1	Aldrig varit rökare	89.4457	31.378	4	0	0	0	1	1	0	1	0	0	1	1	Nej	Instabil kranskärlssjukdom	Ja	Ja	2	2	FF + Stroke/TIA (I489+I639)				1	3	0	160	4
8094	51	1	Ex-rökare >1 mån	102.38	22.8931	4	1	0	0	1	1	0	1	0	0	0	1	Ja	Hjärtsvikt/kardiomyopatiutredning			2	2				Hjärtinfarkt (I219)	1	3	0	169	4
8149	69	1	Rökare	61.9885	21.1327	4	0	1	1	0	1	0	0	0	0	1	2	Nej	Instabil kranskärlssjukdom	Okänt	Okänt	1	2	FF primärprevention (I489)				0	2	0	172	4
8492	53	1	Ex-rökare >1 mån	132.643	29.3878	1	0	1	0	0	0	0	0	0	0	1	1	Ja	Instabil kranskärlssjukdom	Nej	Ja	2	2	FF primärprevention (I489)				0	1	0	37	4
8554	66	1	Rökare	82.0811	28.4053	3	1	1	0	0	0	0	0	0	0	1	1	Nej	Instabil kranskärlssjukdom	Ja	Nej	2	2	FF primärprevention (I489)				0	1	0	6	1
8686	80	2	Aldrig varit rökare	85.3791	32.0073	5	0	1	1	0	0	0	0	0	0	1	1	Ja	Instabil kranskärlssjukdom	Ja	Ja	2	2	FF primärprevention (I489)				1	3	0	183	4
8718	79	1	Aldrig varit rökare	88.8688	27.143	3	0	1	0	0	0	0	0	0	0	1	1	Nej	Instabil kranskärlssjukdom			1	2	FF primärprevention (I489)				0	1	0	183	4
8724	60	1	Ex-rökare >1 mån	114.581	33.4554	2	1	1	0	0	0	0	0	0	0	1	1	Nej	Vitieutredning			2	2	FF primärprevention (I489)				0	1	0	139	4
8846	76	1	Ex-rökare >1 mån			8	1	1	1	1	1	0	0	0	0	1	1	Ja	Instabil kranskärlssjukdom	Ja	Ja	1	2	FF + Stroke/TIA (I489+I639)			Hjärtinfarkt (I219)	1	4	0	183	4
8854	78	1	Ex-rökare >1 mån	66.8515		4	1	0	0	0	1	0	0	0	1	0	1	Nej	Instabil kranskärlssjukdom			1	2				Kardiell emboliprofylax (T455)	1	4	0	183	4
9012	74	1	Ex-rökare >1 mån	93.6375	28.5968	4	0	1	1	0	1	0	0	0	0	1	1	Nej	STEMI/Rescue PCI			1	2	FF primärprevention (I489)				0	2	0	176	4
9245	76	1	Ex-rökare >1 mån	56.8232	29.2839	7	1	1	0	1	1	0	1	0	0	1	2	Nej	Instabil kranskärlssjukdom	Ja	Nej	1	2		Mekanisk aortaklaff (I359+Z952)			1	3	0	183	4
9359	70	1	Ex-rökare >1 mån	63.0121	27.4717	4	1	1	0	0	1	1	0	0	0	1	2	Nej	Instabil kranskärlssjukdom	Ja	Nej	1	0	FF primärprevention (I489)				0	1	0	123	2
9492	71	1	Okänt	81.1457	29.7578	6	1	1	0	1	1	0	0	0	0	1	2	Ja	Instabil kranskärlssjukdom	Nej	Nej	1	2	FF primärprevention (I489)				0	2	0	183	3
9714	66	1	Aldrig varit rökare	81.9415	24.968	4	1	0	1	0	1	0	0	0	0	1	1	Nej	STEMI			1	2	FF primärprevention (I489)				1	4	0	178	4
9758	71	1	Ex-rökare >1 mån	63.2785	34.1401	5	1	1	1	0	1	0	0	0	0	1	2	Ja	Instabil kranskärlssjukdom	Nej	Nej	1	1	FF primärprevention (I489)				1	3	0	183	4
9901	87	1	Aldrig varit rökare	39.1007	25.3906	5	0	1	0	1	0	0	0	0	0	1	1	Nej	Vitieutredning			2	2	FF + Stroke/TIA (I489+I639)				1	4	0	183	4
10615	60	2	Ex-rökare >1 mån	114.004	42.0137	5	1	1	1	0	1	0	0	0	0	1	1	Ja	Hjärtsvikt/kardiomyopatiutredning			2	1	FF primärprevention (I489)				1	3	0	183	4
10793	71	1	Ex-rökare >1 mån	102.555	38.0623	6	1	0	1	1	1	0	0	0	0	1	1	Ja	Stabil angina pectoris			2	2	FF + Stroke/TIA (I489+I639)				0	2	1	42	4
10794	79	2	Aldrig varit rökare	45.8883	17.7897	6	0	0	0	1	1	0	0	0	0	1	2	Ja	Instabil kranskärlssjukdom	Ja	Nej	2	1		Mekanisk aortaklaff (I359+Z952)			1	3	0	151	2
10842	65	1	Okänt			4	1	1	0	0	1	0	0	0	0	1	2	Ja	Instabil kranskärlssjukdom			2	2	FF primärprevention (I489)			Hjärtinfarkt (I219)	0	2	0	182	4
10855	69	1	Aldrig varit rökare	69.9584	29.3724	2	0	1	0	0	0	0	0	0	0	1	2	Nej	Stabil angina pectoris			2	1	FF primärprevention (I489)	Mekanisk aortaklaff (I359+Z952)			1	4	0	183	2
10909	59	1	Ex-rökare >1 mån	118.494	35.408	1	0	0	0	0	1	0	0	0	0	1	1	Nej	Oklara bröstsmärtor			2	2	FF primärprevention (I489)			Kardiell emboliprofylax (T455)	0	1	0	178	4
10969	88	1	Ex-rökare >1 mån	33.4273	21.6333	4	0	1	0	0	1	0	0	0	0	1	1	Ja	Stabil angina pectoris			2	2	FF primärprevention (I489)				1	3	0	127	4
10993	81	2	Aldrig varit rökare	61.8791	26.8136	6	1	1	0	0	1	0	0	0	0	1	2	Nej	Stabil angina pectoris			2	2	FF primärprevention (I489)				1	4	0	183	4
11042	79	1	Ex-rökare >1 mån			6	0	1	0	1	1	0	0	0	0	1	1	Nej	Instabil kranskärlssjukdom	Ja	Ja	2	2	FF + Stroke/TIA (I489+I639)				1	4	0	93	2
11082	61	1	Rökare	102.274	22.0384	2	0	1	0	0	1	0	0	0	0	1	1	Ja	Instabil kranskärlssjukdom	Ja	Nej	2	2	FF primärprevention (I489)				0	2	0	183	4
11143	75	1	Ex-rökare >1 mån	79.9876	32.1463	4	0	1	0	0	1	0	0	0	0	1	1	Ja	Instabil kranskärlssjukdom	Nej	Nej	2	2	FF primärprevention (I489)				1	4	0	183	4
11340	79	1	Ex-rökare >1 mån	104.902	27.9947	4	0	1	0	0	1	0	0	0	0	1	1	Nej	Instabil kranskärlssjukdom	Ja	Nej	2	1	FF primärprevention (I489)				1	3	0	182	4
11381	78	1	Aldrig varit rökare	112.988	33.309	3	1	0	0	0	0	0	0	0	0	1	1	Nej	Instabil kranskärlssjukdom	Nej	Nej	1	2	FF primärprevention (I489)				0	2	0	183	4
11504	50	1	Rökare	127.688	24.3072	0	0	0	0	0	0	0	0	0	0	1	1	Nej	Stabil angina pectoris			1	2	FF primärprevention (I489)				1	4	0	96	4
11514	76	1	Aldrig varit rökare	91.0421	29.0123	3	0	0	0	0	1	0	0	0	0	1	1	Ja	Oklara bröstsmärtor			2	2	FF primärprevention (I489)				1	3	0	176	4
11539	80	2	Aldrig varit rökare	62.7797	20.9042	5	0	1	0	0	1	0	0	0	0	1	1	Nej	Instabil kranskärlssjukdom	Ja	Ja	2	2	FF primärprevention (I489)				0	2	0	170	4
11556	80	2	Aldrig varit rökare	62.8615	27.4348	6	1	1	0	0	1	0	0	0	0	1	1	Nej	Instabil kranskärlssjukdom	Ja	Ja	2	2	FF primärprevention (I489)				0	1	1	82	4
11569	82	1	Aldrig varit rökare	30.418	26.5021	6	0	1	0	1	1	0	0	0	0	1	1	Nej	Instabil kranskärlssjukdom	Ja	Ja	2	2	FF primärprevention (I489)				0	2	0	176	4
11631	72	2	Aldrig varit rökare		22.6474	5	0	0	0	1	1	0	0	1	0	0	1	Nej	STEMI			1	1				Trombosprofylax (T455)	0	2	0	180	2
11765	82	2	Aldrig varit rökare		25.3155	4	0	0	0	0	1	0	0	0	0	1	1	Ja	Arytmiutredning			1	2	FF primärprevention (I489)				1	4	0	134	4
12002	68	1	Ex-rökare >1 mån			4	1	1	0	0	1	0	0	0	0	1	1	Nej	Hjärtstopp			1	2				Kardiomyopati (I429)	0	2	0	183	4
12005	78	1	Ex-rökare >1 mån	60.7114	29.0659	4	0	1	0	0	1	0	0	0	0	1	1	Nej	Instabil kranskärlssjukdom	Ja	Nej	2	2	FF primärprevention (I489)				1	3	0	183	4
12532	79	1	Aldrig varit rökare	21.9746	23.5666	7	1	1	0	1	1	1	0	0	0	1	2	Nej	Stabil angina pectoris			2	2	FF primärprevention (I489)				0	1	1	127	4
12554	76	1	Aldrig varit rökare	65.1897	24.5089	5	0	1	1	0	1	0	0	0	0	0	1	Nej	Instabil kranskärlssjukdom	Ja	Ja	2	2				Hjärtinfarkt (I219)	0	2	0	108	4
12901	61	1	Okänt	35.3341	30.0232	4	1	1	1	0	1	1	0	1	0	1	1	Ja	Instabil kranskärlssjukdom	Ja	Nej	1	2	FF primärprevention (I489)	Biologisk klaffprotes (Z953)			0	1	0	5	4
12920	76	2	Aldrig varit rökare	48.6927	26.7532	4	0	1	0	0	0	0	0	0	0	1	1	Nej	Instabil kranskärlssjukdom	Nej	Ja	2	2	FF primärprevention (I489)				1	3	0	179	4
12935	65	1	Aldrig varit rökare	67.0682	23.5479	6	1	1	0	1	1	0	0	0	0	1	1	Nej	Instabil kranskärlssjukdom	Nej	Ja	2	2	FF primärprevention (I489)				0	1	1	40	4
13005	85	2	Ex-rökare >1 mån	66.5867	31.6443	8	1	1	0	1	1	0	0	0	1	0	1	Nej	Instabil kranskärlssjukdom	Ja	Ja	2	2		Mekanisk aortaklaff (I359+Z952)			1	4	0	183	4
13216	57	1	Ex-rökare >1 mån	141.308	39.1929	4	1	1	1	0	1	0	0	0	0	1	1	Nej	Stabil angina pectoris			2	2	FF primärprevention (I489)				0	1	0	9	1
13395	70	1	Aldrig varit rökare			4	0	1	0	1	0	0	0	0	0	1	1	Ja	Stabil angina pectoris			1	2	FF + Stroke/TIA (I489+I639)				0	2	0	183	3
13451	61	1	Ex-rökare >1 mån	101.407	29.321	2	0	1	0	0	1	0	0	0	0	1	1	Nej	Stabil angina pectoris			2	2	FF primärprevention (I489)				1	3	0	175	4
13508	80	1	Aldrig varit rökare	40.7704	26.5888	8	1	1	1	1	1	1	0	0	0	1	2	Ja	Instabil kranskärlssjukdom	Ja	Ja	2	2	FF primärprevention (I489)				1	4	0	183	4
13582	79	1	Okänt	47.2057	28.089	5	0	1	1	0	1	0	0	0	1	1	1	Nej	STEMI			2	2	FF + Stroke/TIA (I489+I639)			Hjärtinfarkt (I219)	0	1	0	9	1
14050	70	1	Ex-rökare >1 mån	116.595	36.4799	2	0	1	0	0	0	0	0	0	0	1	1	Nej	Instabil kranskärlssjukdom	Ja	Nej	1	2	FF primärprevention (I489)			Trombosprofylax (T455)	0	1	0	38	4
14091	62	1	Rökare	100.774	30.9284	3	1	1	0	0	1	0	0	0	0	1	1	Ja	Instabil kranskärlssjukdom	Ja	Okänt	2	2	FF primärprevention (I489)			Hjärtinfarkt (I219)	1	3	0	183	4
14201	76	1	Ex-rökare >1 mån		24.3375	6	0	1	0	1	1	0	0	0	0	1	1	Ja	STEMI			1	2	FF primärprevention (I489)				0	1	0	146	4
14300	77	1	Ex-rökare >1 mån			3	1	0	0	0	0	0	0	0	0	1	1	Nej	Hjärtsvikt/kardiomyopatiutredning			1	0	FF primärprevention (I489)				1	3	0	183	1
14412	76	1	Ex-rökare >1 mån		28.7274	4	1	1	0	0	0	1	0	0	0	1	1	Nej	Hjärtsvikt/kardiomyopatiutredning			2	2	FF primärprevention (I489)				1	3	0	183	3
14544	76	1	Aldrig varit rökare	42.4269	23.3844	3	0	0	0	0	1	0	0	0	0	1	1	Nej	STEMI			2	1	FF primärprevention (I489)				1	3	0	178	2
14571	73	2	Ex-rökare >1 mån	131.616	29.3878	6	0	1	0	1	1	0	0	0	0	1	1	Nej	Arytmiutredning			2	0	FF primärprevention (I489)		Bentrombos recidiv (I803)	Hjärtinfarkt (I219)	1	3	0	80	1
14661	47	1	Ex-rökare >1 mån		23.7955	2	0	0	1	0	1	0	0	0	0	1	1	Nej	STEMI			1	2	FF primärprevention (I489)			Vänsterkammardysfunktion (Q234)	0	1	0	126	4
14752	79	1	Aldrig varit rökare	88.7628	30.8642	3	0	0	0	0	1	0	0	0	0	1	1	Nej	Instabil kranskärlssjukdom	Ja	Nej	2	2	FF primärprevention (I489)				1	4	0	35	4
14773	42	1	Rökare		27.7323	1	0	0	0	0	1	0	0	0	0	0	1	Nej	STEMI			2	0				Artärtrombos (I749)	0	2	0	174	4
14822	66	1	Aldrig varit rökare	47.1725	28.7105	6	1	1	0	1	1	1	0	0	0	1	1	Nej	STEMI			1	2	FF + Stroke/TIA (I489+I639)				1	4	0	183	4
15011	74	1	Ex-rökare >1 mån	71.3429	29.2184	3	1	1	0	0	0	0	0	0	0	1	1	Nej	STEMI			2	2	FF primärprevention (I489)				0	2	0	174	4
15029	62	1	Ex-rökare >1 mån	109.822	35.1393	2	0	1	1	0	0	0	0	0	0	0	1	Nej	Vitieutredning			2	2		Mekanisk aortaklaff (I359+Z952)	Bentrombos + Lungemboli (I803+I269)		1	3	0	183	4
15230	81	2	Ex-rökare >1 mån	73.6615	24.4444	6	1	1	0	0	1	0	0	0	1	1	1	Nej	Instabil kranskärlssjukdom	Ja	Nej	2	0	FF primärprevention (I489)				1	3	0	183	2
15435	55	1	Ex-rökare >1 mån	93.5807	33.1726	2	0	1	1	0	0	0	0	0	0	1	1	Nej	Stabil angina pectoris			2	2	FF primärprevention (I489)				1	4	0	178	4
15644	65	2	Rökare			6	0	1	0	1	1	1	0	0	1	1	1	Ja	Instabil kranskärlssjukdom	Ja	Nej	1	2		Mekanisk aortaklaff (I359+Z952)			1	3	0	183	4
15723	72	1	Okänt		25.9909	2	0	0	0	0	1	0	0	0	0	0	1	Nej	STEMI			2	2			Lungemboli (I269)		0	2	0	178	4
15749	76	1	Ex-rökare >1 mån	87.7434	36.4299	5	1	1	0	0	1	0	0	0	0	1	0	Ja	Instabil kranskärlssjukdom	Ja	Ja	2	2	FF primärprevention (I489)				0	2	0	183	4
15770	67	1	Ex-rökare >1 mån	80.6936	30.3819	4	1	1	0	0	1	0	0	0	0	1	1	Nej	Instabil kranskärlssjukdom	Okänt	Okänt	1	2	FF primärprevention (I489)			Hjärtinfarkt (I219)	1	4	0	17	4
16151	79	1	Rökare	42.7857	22.6003	3	0	0	0	0	1	0	0	0	0	1	1	Ja	Instabil kranskärlssjukdom	Ja	Nej	2	0				Vänsterkammartromb (I513)	0	2	0	172	2
16235	60	1	Ex-rökare >1 mån		26.7299	2	0	1	0	0	1	0	0	0	0	1	1	Nej	STEMI			1	2	FF primärprevention (I489)				0	2	0	110	4
16295	75	2	Aldrig varit rökare	73.775	31.1419	5	0	1	1	0	0	0	0	0	0	1	1	Nej	Stabil angina pectoris			2	2	FF primärprevention (I489)				0	1	0	183	4
16359	62	1	Aldrig varit rökare	81.2286	29.0612	0	0	0	0	0	0	0	0	0	0	0	1	Nej	Stabil angina pectoris			2	2			Lungemboli (I269)		1	4	0	183	4
16413	82	1	Rökare	85.4011	30.6425	3	0	1	0	0	0	0	0	0	0	1	1	Nej	Instabil kranskärlssjukdom	Nej	Ja	2	2	FF primärprevention (I489)				1	3	0	183	4
16451	78	1	Ex-rökare >1 mån		28.6851	4	0	1	0	0	1	0	0	0	0	1	1	Nej	STEMI			1	2	FF primärprevention (I489)				1	3	0	42	3
16464	79	1	Ex-rökare >1 mån	50.9821		3	0	0	0	0	1	0	0	0	1	1	1	Nej	Instabil kranskärlssjukdom	Ja	Nej	1	2	FF primärprevention (I489)				1	4	0	172	3
16588	69	1	Aldrig varit rökare	107.447	37.8583	3	0	1	0	0	1	0	0	0	0	1	1	Nej	Stabil angina pectoris			2	2	FF primärprevention (I489)				0	2	1	126	4
16605	75	1	Aldrig varit rökare	39.6773	20.898	3	0	1	0	0	0	0	0	1	0	1	1	Nej	Instabil kranskärlssjukdom	Nej	Nej	2	1	FF primärprevention (I489)				0	2	0	18	2
16627	66	1	Rökare		31.4627	2	0	1	0	0	0	0	0	0	0	1	1	Nej	Stabil angina pectoris			1	2	FF primärprevention (I489)				1	4	0	177	4
16666	80	2	Aldrig varit rökare	74.0217	27.8852	4	0	0	0	0	1	0	0	0	1	1	1	Nej	STEMI			1	2	FF primärprevention (I489)				1	3	1	114	4
16699	51	1	Okänt	136.969	27.3588	4	0	1	1	1	0	0	0	0	0	0	2	Nej	Hjärtstopp			2	2		Mekanisk aortaklaff (I359+Z952)			0	1	0	23	3
16714	82	1	Aldrig varit rökare	45.4	25.8264	3	0	1	0	0	0	0	0	0	0	0	1	Nej	Stabil angina pectoris			1	2			Bentrombos + Lungemboli (I803+I269)		1	3	0	104	4
16729	82	2	Aldrig varit rökare	82.2875	29.6665	6	1	1	0	0	1	0	0	0	0	1	1	Nej	Instabil kranskärlssjukdom			2	2	FF primärprevention (I489)		Bentrombos recidiv (I803)	Hjärtinfarkt (I219)	0	2	0	10	4
16733	66	1	Okänt			3	0	1	1	0	0	0	0	0	0	1	2	Nej	Stabil angina pectoris			2	2	FF primärprevention (I489)				1	3	0	183	4
16794	71	1	Aldrig varit rökare	57.7474	25.2595	2	0	0	0	0	1	0	0	0	0	0	2	Nej	Instabil kranskärlssjukdom			2	0		Mekanisk aortaklaff (I359+Z952)			1	4	0	183	2
16924	70	1	Aldrig varit rökare	69.4142	27.4145	3	1	0	0	0	1	0	0	0	0	0	1	Nej	Instabil kranskärlssjukdom			1	2			Bentrombos + Lungemboli (I803+I269)		1	4	0	7	4
17014	86	2	Aldrig varit rökare			7	0	1	0	1	1	1	0	0	1	1	1	Nej	Instabil kranskärlssjukdom	Ja	Ja	1	2	FF + Stroke/TIA (I489+I639)				1	4	0	141	4
17122	73	1	Aldrig varit rökare	65.6075	29.0659	3	1	0	0	0	1	0	0	0	0	0	1	Nej	STEMI			1	2				Hjärtinfarkt (I219)	1	4	0	94	3
17134	67	2	Aldrig varit rökare			7	0	1	1	1	1	0	0	0	0	0	1	Nej	Stabil angina pectoris			1	2				Vänsterkammardysfunktion (Q234)	1	3	0	183	3
17260	84	1	Ex-rökare >1 mån	30.9855	22.7904	4	0	1	0	0	1	0	0	0	0	1	1	Nej	Instabil kranskärlssjukdom	Ja	Ja	2	2	FF primärprevention (I489)				0	2	0	179	4
17264	82	1	Ex-rökare >1 mån	60.2781	23.4568	3	0	1	0	0	0	0	0	0	0	1	1	Nej	Instabil kranskärlssjukdom	Ja	Nej	2	2	FF primärprevention (I489)				0	1	0	170	4
17269	66	1	Ex-rökare >1 mån	108.693	32.1402	3	0	1	1	0	0	0	0	0	0	1	1	Ja	Instabil kranskärlssjukdom	Nej	Nej	1	1	FF primärprevention (I489)				0	2	0	183	4
17530	85	1	Aldrig varit rökare	40.4191	27.4717	4	1	1	0	0	0	1	0	0	0	1	1	Nej	Stabil angina pectoris			1	2	FF primärprevention (I489)				0	2	0	177	4
17573	70	1	Aldrig varit rökare	68.9731	26.7036	3	1	0	0	0	1	0	0	0	0	0	1	Nej	Instabil kranskärlssjukdom			1	2				Trombosprofylax (T455)	1	3	0	177	4
17634	74	2	Ex-rökare >1 mån	38.4154	30.4832	6	1	1	1	0	1	1	0	0	1	1	2	Ja	Instabil kranskärlssjukdom			1	2		Mekanisk aortaklaff (I359+Z952)			1	3	0	183	4
17695	63	1	Rökare		29.3878	2	0	1	0	0	1	0	0	0	0	1	1	Nej	STEMI			2	2	FF primärprevention (I489)				0	1	0	9	3
17747	68	1	Ex-rökare >1 mån			4	1	1	0	0	1	0	0	0	0	1	1	Nej	STEMI			1	2	FF primärprevention (I489)				0	2	0	139	3
17783	73	1	Ex-rökare >1 mån			7	1	1	1	1	1	1	0	0	0	0	2	Ja	ST-höjningsinfarkt/utan pågående ischemi			1	2			Bentrombos (I803)		1	3	0	183	1
17790	39	2	Rökare	135.378	40.9565	4	1	1	1	0	0	0	0	0	0	1	1	Nej	Instabil kranskärlssjukdom	Nej	Nej	1	2	FF primärprevention (I489)				0	2	0	165	4
17905	84	1	Ex-rökare >1 mån	40.0028	29.3878	4	0	1	0	0	1	1	0	0	0	0	2	Nej	Instabil kranskärlssjukdom	Ja	Ja	2	2		Mekanisk aortaklaff (I359+Z952)			0	2	0	154	4
18024	70	1	Ex-rökare >1 mån			2	0	0	0	0	1	0	0	0	0	0	1	Nej	STEMI			2	2			Bentrombos + Lungemboli (I803+I269)		0	2	0	169	4
18054	70	1	Rökare	47.9795	31.4359	5	1	1	1	0	1	0	0	0	0	1	1	Ja	Instabil kranskärlssjukdom	Ja	Nej	1	2	FF primärprevention (I489)				0	2	0	23	4
18109	78	2	Ex-rökare >1 mån	66.6169	27.7344	6	1	1	0	0	1	0	0	0	0	1	1	Nej	Instabil kranskärlssjukdom	Ja	Ja	2	2	FF primärprevention (I489)				1	3	0	162	4
18116	77	1	Ex-rökare >1 mån	50.9663	21.1463	6	0	1	0	1	1	0	0	0	0	1	1	Ja	Instabil kranskärlssjukdom	Nej	Nej	1	1	FF + Stroke/TIA (I489+I639)				1	4	0	183	4
18404	72	1	Ex-rökare >1 mån	74.2115	29.8606	3	1	1	0	0	0	0	0	0	0	1	1	Nej	Hjärtsvikt/kardiomyopatiutredning			2	2	FF primärprevention (I489)				0	1	0	8	4
18429	72	1	Aldrig varit rökare	79.0176	28.4053	4	0	1	1	0	1	0	0	0	0	0	1	Nej	Instabil kranskärlssjukdom	Ja	Ja	2	2				Hjärtinfarkt (I219)	0	2	0	147	4
18453	74	1	Ex-rökare >1 mån	47.7614	32.112	3	0	1	0	0	1	0	0	0	0	0	1	Nej	STEMI			1	2				Vänsterkammardysfunktion (Q234)	1	3	0	180	4
18480	87	1	Aldrig varit rökare			5	1	0	0	1	0	0	0	0	0	1	1	Nej	Hjärtsvikt/kardiomyopatiutredning			1	2	FF primärprevention (I489)				1	4	0	183	4
18561	77	1	Ex-rökare >1 mån	49.0721	21.847	5	1	1	0	0	1	0	0	0	0	0	1	Nej	Instabil kranskärlssjukdom			2	2	FF primärprevention (I489)				0	2	0	174	4
18722	54	1	Rökare			1	0	0	0	0	1	0	0	0	0	1	1	Nej	STEMI/Rescue PCI			1	2	FF primärprevention (I489)				1	3	0	67	2
18729	81	1	Ex-rökare >1 mån	51.2923	23.7812	4	1	1	0	0	0	0	0	0	0	1	1	Ja	Instabil kranskärlssjukdom	Nej	Nej	2	2	FF primärprevention (I489)				1	3	0	183	4
18819	66	1	Aldrig varit rökare	106.194	34.331	5	0	1	0	1	1	0	0	0	0	1	1	Nej	Instabil kranskärlssjukdom	Ja	Nej	2	2	FF primärprevention (I489)				1	4	0	179	4
18827	69	1	Ex-rökare >1 mån			6	1	1	0	1	1	0	0	0	0	1	1	Ja	Instabil kranskärlssjukdom	Nej	Nej	1	2	FF primärprevention (I489)				1	4	0	183	3
19010	66	1	Ex-rökare >1 mån	62.0796	28.075	2	0	0	0	0	1	0	0	0	0	0	1	Nej	Instabil kranskärlssjukdom	Ja	Nej	2	2	FF primärprevention (I489)				0	2	0	177	4
19011	66	2	Aldrig varit rökare	77.0732	26.3656	5	0	1	1	0	1	0	0	0	1	0	2	Ja	Instabil kranskärlssjukdom	Ja	Nej	1	2		Mekanisk aortaklaff (I359+Z952)			0	2	0	183	4
19111	87	2	Okänt	78.297	32.0312	8	1	1	0	1	1	0	0	0	0	1	1	Nej	Instabil kranskärlssjukdom	Ja	Nej	2	2	FF primärprevention (I489)				0	2	0	183	4
19179	80	1	Ex-rökare >1 mån	39.593	24.2123	5	0	0	0	1	1	0	0	0	0	1	1	Nej	STEMI			1	2	FF primärprevention (I489)	Biologisk klaffprotes (Z953)			0	1	0	58	4
19258	74	1	Ex-rökare >1 mån	62.8709	31.4077	4	1	1	1	0	0	0	0	0	0	1	2	Nej	Övrigt			1	2			Lungemboli (I269)		1	4	0	183	1
19440	74	1	Ex-rökare >1 mån	49.2829	23.4075	4	1	0	1	0	1	0	0	0	0	0	2	Ja	Stabil angina pectoris			2	2				Kardiomyopati (I429)	0	2	0	183	4
19448	80	1	Aldrig varit rökare	35.3349	18.5911	3	0	1	0	0	0	0	0	0	0	1	1	Nej	Instabil kranskärlssjukdom	Nej	Ja	1	2	FF primärprevention (I489)				1	4	0	183	3
19505	68	1	Ex-rökare >1 mån	89.3023	32.716	4	1	0	1	0	1	0	0	0	0	1	2	Nej	Instabil kranskärlssjukdom	Ja	Nej	1	0	FF primärprevention (I489)				1	3	0	67	2
19640	49	1	Ex-rökare >1 mån	112.322	24.8792	3	0	0	0	1	1	0	0	0	0	1	1	Ja	Stabil angina pectoris			2	2	FF primärprevention (I489)			TIA (I639)	1	3	0	59	4
19739	80	1	Ex-rökare >1 mån	56.0824	24.0213	3	0	0	0	0	1	0	0	0	0	1	1	Nej	Instabil kranskärlssjukdom	Ja	Ja	2	2	FF primärprevention (I489)				1	3	0	167	4
19858	74	2	Rökare	45.3782	25.2363	6	0	1	0	1	1	0	0	0	0	1	1	Nej	Instabil kranskärlssjukdom	Ja	Ja	2	2	FF + Stroke/TIA (I489+I639)				0	2	0	183	4
19876	71	1	Ex-rökare >1 mån	77.4544	27.7778	3	0	1	0	0	1	0	0	0	0	1	2	Nej	Stabil angina pectoris			1	2	FF primärprevention (I489)				1	4	1	147	4
19901	73	1	Ex-rökare >1 mån	98.3021	32.716	3	1	0	1	0	0	0	0	0	0	1	1	Nej	Stabil angina pectoris			2	2	FF primärprevention (I489)				1	3	0	183	4
19914	63	1	Ex-rökare >1 mån	83.8992	35.0621	2	1	0	1	0	0	0	0	0	0	1	1	Nej	Hjärtsvikt/kardiomyopatiutredning			2	2	FF primärprevention (I489)				0	1	0	49	4
20017	77	1	Ex-rökare >1 mån	59.009	30.478	4	0	1	0	0	1	0	0	0	0	1	1	Nej	Instabil kranskärlssjukdom	Ja	Ja	1	2	FF primärprevention (I489)				0	2	0	176	4
20071	84	2	Ex-rökare >1 mån	48.5694	30.116	6	1	1	0	0	1	0	0	0	1	1	1	Nej	Instabil kranskärlssjukdom	Nej	Ja	1	2	FF primärprevention (I489)				0	2	0	183	3
20092	66	1	Ex-rökare >1 mån	47.8354	30.111	6	0	1	1	1	1	1	0	0	0	0	1	Ja	Instabil kranskärlssjukdom	Ja	Ja	1	2				Trombosprofylax (T455)	0	1	0	183	4
20123	40	1	Rökare	171.784	36.993	2	0	1	0	0	1	0	0	0	0	0	2	Nej	Instabil kranskärlssjukdom	Ja	Nej	2	0		Mekanisk aortaklaff (I359+Z952)			0	1	1	163	2
20131	72	1	Rökare		30.5858	7	1	1	1	1	1	0	0	0	0	1	1	Nej	STEMI			2	2	FF + Stroke/TIA (I489+I639)				0	2	0	183	4
20251	68	1	Ex-rökare >1 mån			5	1	1	1	0	1	0	0	0	0	1	1	Nej	Hjärtsvikt/kardiomyopatiutredning			1	2	FF primärprevention (I489)				1	3	0	183	3
20323	79	2	Aldrig varit rökare	48.8718	27.7767	9	1	1	1	1	1	1	0	0	1	1	1	Nej	Instabil kranskärlssjukdom			2	2	FF primärprevention (I489)				0	1	0	19	4
20516	79	2	Aldrig varit rökare	58.1869	32.8824	7	1	1	1	0	1	0	0	0	0	1	1	Nej	Oklara bröstsmärtor			1	2	FF primärprevention (I489)				1	4	0	178	3
20837	82	1	Ex-rökare >1 mån	42.8163	26.4236	6	0	1	0	1	1	0	0	0	0	1	1	Nej	Instabil kranskärlssjukdom	Ja	Nej	2	2	FF + Stroke/TIA (I489+I639)				1	3	0	130	4
21042	77	1	Aldrig varit rökare	56.8965	24.1633	3	1	0	0	0	0	0	0	0	0	1	1	Nej	Stabil angina pectoris			1	2	FF primärprevention (I489)				1	4	1	33	4
21075	75	1	Ex-rökare >1 mån	97.1215	32.0988	3	0	0	0	0	1	0	0	0	0	1	1	Ja	Instabil kranskärlssjukdom	Nej	Nej	2	2	FF primärprevention (I489)				0	2	0	183	4
21282	79	1	Okänt	74.8486	26.7299	3	0	1	0	0	0	0	0	0	0	1	1	Nej	Stabil angina pectoris			2	2	FF primärprevention (I489)				1	3	0	39	4
21287	76	1	Ex-rökare >1 mån		27.1706	4	0	1	0	0	1	0	0	0	0	0	1	Nej	STEMI			1	2				Vänsterkammartromb (I513)	0	1	0	89	4
21289	76	2	Okänt	69.7726	28.5156	6	0	1	1	0	1	0	0	0	0	0	1	Nej	STEMI			1	2				Vänsterkammartromb (I513)	0	2	0	10	4
21349	66	1	Rökare	117.819	31.8773	4	0	1	1	0	1	0	0	0	0	0	1	Nej	Instabil kranskärlssjukdom	Ja	Nej	2	2			Lungemboli (I269)		1	4	0	183	4
21579	66	1	Aldrig varit rökare	117.586	30.6793	3	0	1	0	0	1	0	0	0	0	1	1	Nej	STEMI			2	0	FF primärprevention (I489)				1	3	0	67	2
21611	70	1	Aldrig varit rökare		29.0533	2	0	0	0	0	1	0	0	0	0	0	1	Nej	STEMI			2	2				Hjärtinfarkt (I219)	0	2	0	147	3
21663	78	2	Ex-rökare >1 mån	47.4072	23.2254	6	1	1	0	0	1	0	0	0	0	1	1	Nej	Hjärtsvikt/kardiomyopatiutredning			1	2	FF primärprevention (I489)				0	1	0	28	4
21720	74	2	Ex-rökare >1 mån	81.0073	41.3333	4	0	1	1	0	0	0	0	0	0	1	1	Ja	Stabil angina pectoris			1	2	FF primärprevention (I489)				1	3	0	183	4
22310	63	2	Ex-rökare >1 mån	154.226	57.1559	4	1	1	0	0	1	0	0	0	0	1	1	Ja	Instabil kranskärlssjukdom			2	2	FF primärprevention (I489)				1	3	0	108	4
22319	66	2	Rökare			3	0	1	0	0	0	0	0	0	0	1	1	Nej	Arytmiutredning			1	2	FF primärprevention (I489)				0	2	0	183	3
22394	69	1	Aldrig varit rökare	107.447	25.4365	2	0	0	0	0	1	0	0	0	0	1	1	Nej	Instabil kranskärlssjukdom	Ja	Ja	1	2	FF primärprevention (I489)				1	4	0	79	4
22471	78	1	Aldrig varit rökare	67.6283	23.6203	5	0	0	0	1	1	0	0	0	0	1	2	Nej	Stabil angina pectoris			2	2	FF primärprevention (I489)				0	2	0	183	4
22473	78	1	Aldrig varit rökare	94.1199	33.3947	6	0	1	0	1	1	0	0	0	0	1	2	Nej	Stabil angina pectoris			2	0				Stroke (I639)	1	4	0	183	1
22525	65	1	Ex-rökare >1 mån	115.424	27.6817	3	0	1	0	0	1	0	0	0	0	0	2	Nej	Instabil kranskärlssjukdom	Nej	Nej	1	2				Carotisstenos (I669)	1	4	0	183	4
22605	80	1	Ex-rökare >1 mån	61.8379	22.5914	7	1	1	0	1	1	0	0	0	0	1	1	Ja	Instabil kranskärlssjukdom	Ja	Nej	2	2	FF + Stroke/TIA (I489+I639)				1	3	0	146	3
22703	89	1	Ex-rökare >1 mån		25.0593	6	1	0	0	1	1	0	0	0	0	0	1	Nej	STEMI			1	0			Bentrombos recidiv (I803)		1	3	0	152	2
22793	66	2	Ex-rökare >1 mån	55.6986	21.2953	5	0	1	1	0	1	0	0	0	0	0	1	Ja	Instabil kranskärlssjukdom	Nej	Ja	2	0			Bentrombos (I803)		0	2	0	183	4
22811	58	1	Rökare	76.5889	24.6559	0	0	0	0	0	0	0	0	0	0	1	1	Nej	Instabil kranskärlssjukdom	Nej	Nej	2	2	FF primärprevention (I489)			Artäremboli (I749)	1	4	0	41	4
22996	62	1	Rökare	94.8536	22.6422	1	0	0	0	0	1	0	0	0	0	0	1	Nej	Instabil kranskärlssjukdom	Ja	Ja	2	2				Vänsterkammartromb (I513)	0	2	0	182	4
23064	67	1	Aldrig varit rökare	179.519	37.6068	2	0	1	0	0	0	0	0	0	0	1	1	Nej	Instabil kranskärlssjukdom			2	2	FF primärprevention (I489)				0	2	0	131	4
23339	68	1	Aldrig varit rökare		28.075	2	0	0	0	0	1	0	0	0	0	1	1	Ja	STEMI			2	1	FF primärprevention (I489)				1	4	0	171	4
23606	74	1	Ex-rökare >1 mån	81.0881	29.0859	3	0	1	0	0	1	0	0	0	0	1	1	Nej	STEMI			2	2	FF primärprevention (I489)				0	2	0	183	4
23674	75	1	Ex-rökare >1 mån	23.0352	21.3898	5	1	1	0	0	1	1	0	1	0	1	2	Nej	Instabil kranskärlssjukdom			1	2	FF primärprevention (I489)				0	2	0	183	4
23686	71	1	Ex-rökare >1 mån	74.1932	30.0712	6	1	1	0	1	1	0	0	0	0	1	2	Ja	Instabil kranskärlssjukdom	Ja	Okänt	1	2	FF + Stroke/TIA (I489+I639)				0	2	0	183	4
24070	80	1	Aldrig varit rökare	52.8122	23.9869	7	0	1	1	1	1	0	0	0	0	0	2	Ja	Oklara bröstsmärtor			1	2		Mekanisk aortaklaff (I359+Z952)			0	2	0	161	4
24184	82	2	Ex-rökare >1 mån	78.996	30.7787	7	1	1	1	0	1	0	0	0	0	1	2	Ja	Stabil angina pectoris			1	2	FF primärprevention (I489)				0	2	0	173	4
24273	66	2	Rökare		18.5901	6	0	1	0	1	1	0	0	0	0	0	1	Nej	STEMI			2	2				Hjärtinfarkt (I219)	0	2	0	37	4
24312	79	1	Ex-rökare >1 mån	62.3115	26.5832	4	0	1	0	0	1	0	0	0	0	1	1	Nej	Instabil kranskärlssjukdom	Ja	Nej	2	2	FF primärprevention (I489)				1	4	0	163	4
24315	73	1	Aldrig varit rökare	78.1284	23.9395	2	0	0	0	0	1	0	0	0	0	1	1	Nej	Instabil kranskärlssjukdom	Ja	Nej	2	2	FF primärprevention (I489)				1	4	0	45	4
24381	54	1	Ex-rökare >1 mån	177.473	36.2275	3	1	1	0	0	1	0	1	0	0	0	2	Nej	Instabil kranskärlssjukdom	Okänt	Ja	1	1		Mekanisk aortaklaff (I359+Z952)			0	2	0	183	4
24502	52	1	Aldrig varit rökare			2	1	0	0	0	1	0	0	0	0	0	1	Nej	Instabil kranskärlssjukdom			2	2				Hjärtinfarkt (I219)	1	4	0	84	3
24553	79	1	Aldrig varit rökare	54.4545	24.2215	6	0	1	0	1	1	0	0	0	0	0	1	Nej	Instabil kranskärlssjukdom	Ja	Nej	1	1			Bentrombos (I803)		0	2	0	180	4
24928	76	1	Aldrig varit rökare		39.7924	5	0	1	1	0	1	0	0	0	0	0	1	Nej	STEMI			2	2				Hjärtinfarkt (I219)	0	2	0	146	3
25066	71	1	Aldrig varit rökare	71.7888	29.8877	3	1	0	1	0	0	0	0	0	0	1	1	Nej	Stabil angina pectoris			2	2	FF primärprevention (I489)				0	2	0	48	4
25126	69	1	Ex-rökare >1 mån	69.6951	32.45	5	1	1	1	0	1	1	0	0	1	1	2	Ja	Instabil kranskärlssjukdom	Ja	Nej	1	2	FF primärprevention (I489)				1	3	0	183	2
25154	62	1	Aldrig varit rökare		30.423	2	0	1	0	0	1	0	0	0	0	0	1	Nej	STEMI			2	2			Bentrombos (I803)		0	2	0	139	4
25180	76	1	Aldrig varit rökare	61.6061	21.8776	4	1	1	0	0	0	0	0	0	0	1	1	Nej	Hjärtsvikt/kardiomyopatiutredning			2	2	FF primärprevention (I489)				1	4	0	183	4
25223	68	1	Ex-rökare >1 mån	68.1	27.7551	3	0	1	0	0	1	0	0	0	0	1	1	Nej	Instabil kranskärlssjukdom	Ja	Nej	2	2	FF primärprevention (I489)				0	2	0	183	4
25554	65	1	Rökare		25.9909	3	0	1	1	0	0	0	0	0	0	1	1	Nej	Stabil angina pectoris			2	2	FF primärprevention (I489)				1	3	0	183	4
25621	59	1	Ex-rökare >1 mån			0	0	0	0	0	0	0	0	0	0	1	1	Nej	Stabil angina pectoris			2	2	FF primärprevention (I489)				0	2	0	183	4
25649	74	1	Aldrig varit rökare	57.0416	28.7197	5	0	1	0	1	1	0	0	0	0	0	1	Ja	Instabil kranskärlssjukdom	Nej	Ja	2	2			Bentrombos recidiv (I803)		1	4	0	180	4
25659	67	1	Aldrig varit rökare	93.7349	34.9552	4	0	1	1	0	1	0	0	0	0	1	1	Ja	Instabil kranskärlssjukdom	Ja	Nej	2	2	FF primärprevention (I489)				1	3	0	183	4
25666	76	1	Aldrig varit rökare	49.8103	22.7244	4	0	1	0	0	1	0	0	0	0	1	1	Nej	Instabil kranskärlssjukdom	Ja	Ja	2	2	FF primärprevention (I489)				1	3	0	180	4
25720	72	2	Ex-rökare >1 mån	60.2174	26.079	6	1	1	1	0	1	0	0	0	1	1	1	Nej	Instabil kranskärlssjukdom	Ja	Nej	1	2	FF primärprevention (I489)				0	1	1	15	4
25827	77	1	Ex-rökare >1 mån	83.4225	27.1731	7	1	1	0	1	1	0	0	0	0	1	2	Ja	Instabil kranskärlssjukdom	Ja	Nej	1	2	FF primärprevention (I489)				0	2	0	183	4
25835	68	2	Aldrig varit rökare	69.819	34.375	3	0	1	0	0	0	0	0	0	1	0	2	Ja	Stabil angina pectoris			2	2		Mekanisk mitralisklaff (I059+Z952)			1	3	0	183	4
26004	65	1	Rökare	102.15	22.0688	2	0	0	0	0	1	0	0	0	0	1	1	Nej	Instabil kranskärlssjukdom	Ja	Nej	2	2	FF primärprevention (I489)				0	2	0	183	4
26058	57	2	Rökare	134.061	42.8224	5	1	1	1	0	1	0	0	0	0	1	1	Nej	Instabil kranskärlssjukdom	Ja	Nej	2	2	FF primärprevention (I489)				0	1	0	177	4
26141	75	2	Aldrig varit rökare	81.1525	30.8444	5	1	0	0	0	1	0	0	0	0	1	2	Nej	Stabil angina pectoris			1	2		Mekanisk aortaklaff (I359+Z952)			0	2	1	14	4
26198	64	2	Aldrig varit rökare		23.4375	2	0	0	0	0	1	0	0	0	0	0	1	Nej	STEMI			1	2				Hjärtinfarkt (I219)	1	3	0	105	4
26387	55	1	Rökare			2	1	1	0	0	0	0	0	0	0	1	1	Nej	Hjärtsvikt/kardiomyopatiutredning			1	2				Kardiomyopati (I429)	0	1	0	182	4
26442	74	1	Aldrig varit rökare	44.4588	24.3911	4	1	1	0	0	1	0	0	0	1	1	2	Nej	Instabil kranskärlssjukdom			2	2	FF primärprevention (I489)				1	3	0	172	4
26619	77	1	Ex-rökare >1 mån	52.4807	25.5354	7	1	1	0	1	1	0	0	0	0	1	1	Ja	Instabil kranskärlssjukdom	Nej	Nej	2	2	FF + Stroke/TIA (I489+I639)				0	2	0	183	4
26789	76	1	Ex-rökare >1 mån	97.156	37.0242	4	0	1	0	0	1	0	0	0	0	1	1	Ja	Instabil kranskärlssjukdom	Ja	Nej	2	2	FF primärprevention (I489)				0	2	1	153	4
26915	73	1	Ex-rökare >1 mån	98.5769	30.6793	3	0	1	0	0	1	0	0	0	0	1	1	Nej	Stabil angina pectoris			2	2	FF primärprevention (I489)				1	4	0	183	4
26963	62	1	Rökare	106.236	31.2175	2	0	0	1	0	1	0	0	0	1	1	1	Nej	Instabil kranskärlssjukdom			2	2	FF primärprevention (I489)				0	1	0	20	4
27033	79	1	Ex-rökare >1 mån	35.7488	32.05	4	1	1	0	0	0	0	0	0	0	1	1	Nej	Stabil angina pectoris			1	2		Mekanisk aortaklaff (I359+Z952)			0	2	0	183	4
27237	68	1	Ex-rökare >1 mån	50.0865	32.112	4	1	0	1	0	1	1	0	0	0	1	1	Ja	Instabil kranskärlssjukdom	Nej	Ja	1	2	FF primärprevention (I489)				0	2	0	182	4
27242	63	1	Aldrig varit rökare	55.5407	26.2336	2	0	1	0	0	1	0	0	0	0	0	1	Nej	ST-höjningsinfarkt/utan pågående ischemi			1	2				Hjärtinfarkt (I219)	1	3	0	181	4
27326	83	2	Aldrig varit rökare	55.2274	27.0051	7	0	1	0	1	1	0	0	0	0	0	1	Ja	STEMI			2	2	FF primärprevention (I489)				1	3	0	169	3
27409	77	1	Ex-rökare >1 mån			4	0	1	0	0	1	0	0	0	0	1	1	Nej	STEMI			2	2	FF primärprevention (I489)				1	4	0	64	4
27427	81	1	Okänt	59.3286	33.3598	7	1	1	0	1	1	0	0	0	0	1	2	Nej	STEMI			2	2	FF primärprevention (I489)				1	4	0	183	4
27450	54	1	Aldrig varit rökare	117.667	30.4498	2	0	1	0	0	1	0	0	0	0	1	2	Nej	Oklara bröstsmärtor			2	2	FF primärprevention (I489)	Mekanisk aortaklaff (I359+Z952)			1	3	0	183	4
27672	63	1	Ex-rökare >1 mån	136.2	35.4442	3	0	1	1	0	1	0	0	0	0	1	1	Nej	Instabil kranskärlssjukdom	Ja	Nej	1	2	FF primärprevention (I489)				1	3	0	183	4
27739	79	1	Rökare		24.0569	3	0	0	0	0	1	0	0	0	0	0	1	Nej	STEMI			1	2	FF primärprevention (I489)				1	3	0	89	3
27792	79	1	Okänt	26.6288	20.9961	8	1	1	1	1	1	1	0	1	1	1	2	Ja	Instabil kranskärlssjukdom	Ja	Ja	1	2	FF primärprevention (I489)			Hjärtinfarkt (I219)	0	1	0	66	4
27850	67	1	Aldrig varit rökare		28.0822	4	0	1	0	1	0	0	0	0	0	0	1	Nej	Instabil kranskärlssjukdom	Nej	Nej	2	2	FF primärprevention (I489)				0	2	0	74	4
27857	69	2	Aldrig varit rökare	57.1894	24.539	4	0	1	0	0	1	0	0	0	0	0	1	Ja	Stabil angina pectoris			2	2			Lungemboli (I269)		0	2	0	183	4
27872	77	2	Ex-rökare >1 mån	59.2739	25.2363	6	0	0	0	1	1	0	0	0	0	1	2	Ja	Instabil kranskärlssjukdom	Nej	Nej	1	2	FF primärprevention (I489)				1	3	0	183	4
27892	74	1	Aldrig varit rökare	68.4891	28.0497	2	1	0	0	0	0	0	0	0	0	1	1	Ja	Vitieutredning			1	2	FF primärprevention (I489)				1	4	0	183	4
27918	78	1	Ex-rökare >1 mån		25.4327	4	0	1	0	0	1	0	0	0	0	1	1	Nej	Instabil kranskärlssjukdom	Ja	Ja	2	2	FF primärprevention (I489)				1	3	0	140	4
27973	69	1	Ex-rökare >1 mån	151.097	35.4922	2	0	0	0	0	1	0	0	0	0	0	1	Nej	Instabil kranskärlssjukdom	Nej	Ja	2	2		Mekanisk aortaklaff (I359+Z952)			0	1	1	35	2
27996	83	2	Aldrig varit rökare	64.014	31.0477	9	1	1	1	1	1	0	0	0	0	1	1	Nej	Instabil kranskärlssjukdom	Ja	Ja	2	2	FF + Stroke/TIA (I489+I639)				1	3	0	182	3
28019	46	2	Ex-rökare >1 mån		34.0636	4	0	0	0	1	1	0	0	0	0	0	1	Nej	STEMI			1	2	FF + Stroke/TIA (I489+I639)		Lungemboli (I269)		0	1	0	11	1
28120	44	1	Aldrig varit rökare			4	1	1	1	0	1	1	1	0	0	1	1	Nej	STEMI			1	2	FF primärprevention (I489)			Vänsterkammardysfunktion (Q234)	0	1	0	40	4
28211	73	1	Ex-rökare >1 mån	87.1983		4	1	1	0	0	1	0	0	0	0	1	1	Nej	Instabil kranskärlssjukdom	Ja	Ja	2	2	FF primärprevention (I489)				1	4	0	183	4
28239	54	2	Ex-rökare >1 mån	149.373	32.2385	3	0	1	1	0	0	0	0	0	0	1	1	Nej	Stabil angina pectoris			2	2	FF primärprevention (I489)				1	4	0	177	4
28276	67	1	Ex-rökare >1 mån			1	0	0	0	0	0	0	0	0	0	0	1	Nej	Stabil angina pectoris			1	2			Bentrombos recidiv (I803)		1	3	0	161	3
28298	67	2	Ex-rökare >1 mån	82.855	22.6757	3	0	0	0	0	1	0	0	0	0	0	1	Nej	Instabil kranskärlssjukdom	Ja	Ja	1	2				Vänsterkammardysfunktion (Q234)	1	4	0	166	4
28418	74	1	Ex-rökare >1 mån	51.1068	24.3911	4	1	0	1	0	1	0	0	0	0	1	1	Ja	Instabil kranskärlssjukdom	Ja	Nej	1	2	FF primärprevention (I489)				0	2	0	183	4
28442	63	1	Ex-rökare >1 mån	67.7481	29.5369	3	1	1	0	0	1	0	0	0	0	1	1	Ja	Hjärtsvikt/kardiomyopatiutredning			2	0	FF primärprevention (I489)				1	4	0	183	1
28452	59	2	Ex-rökare >1 mån		28.764	3	1	0	0	0	1	0	0	0	0	0	1	Nej	STEMI			2	2				Hjärtinfarkt (I219)	0	2	0	30	2
28494	73	2	Rökare		30.478	3	0	0	0	0	1	0	0	0	0	0	1	Nej	STEMI			2	2		Mekanisk aortaklaff (I359+Z952)			0	1	1	22	4
28761	76	2	Ex-rökare >1 mån		33.2031	8	0	1	1	1	1	1	0	0	0	1	1	Nej	STEMI			2	2	FF primärprevention (I489)				0	2	0	183	4
28854	72	1	Ex-rökare >1 mån	89.3663	28.7347	4	1	1	0	0	1	0	0	0	0	1	1	Nej	Instabil kranskärlssjukdom	Ja	Ja	2	2	FF primärprevention (I489)				1	3	0	105	4
28951	71	1	Aldrig varit rökare		27.9947	1	0	0	0	0	0	0	0	0	0	0	1	Nej	STEMI			1	2	FF primärprevention (I489)				0	1	0	178	4
28968	68	1	Okänt		31.6991	2	0	0	0	0	1	0	0	0	0	1	1	Nej	STEMI			2	2	FF primärprevention (I489)				1	3	0	177	4
29049	50	1	Rökare	88.612	24.623	0	0	0	0	0	0	0	0	0	0	0	1	Nej	Instabil kranskärlssjukdom	Ja	Ja	2	2				Vänsterkammartromb (I513)	0	2	0	151	4
29079	65	1	Aldrig varit rökare	73.1074	24.3911	3	1	0	0	0	1	0	0	0	0	1	1	Nej	Stabil angina pectoris			1	2	FF primärprevention (I489)				0	2	0	183	4
29179	86	1	Ex-rökare >1 mån	41.4437	21.9136	3	0	0	0	0	1	0	0	0	0	0	1	Nej	Instabil kranskärlssjukdom	Ja	Nej	2	0				Hjärtinfarkt (I219)	0	2	0	172	2
29212	66	1	Aldrig varit rökare		29.7609	6	0	1	1	1	1	0	0	0	0	1	1	Ja	STEMI			2	2	FF primärprevention (I489)				1	3	0	183	4
29239	68	1	Okänt			2	0	0	0	0	1	0	0	0	0	1	1	Nej	Hjärtstopp			1	2	FF primärprevention (I489)				0	2	0	118	4
29426	63	1	Aldrig varit rökare	85.6814	34.6021	3	1	0	1	0	1	0	0	0	0	1	2	Nej	STEMI			1	2		Mekanisk aortaklaff (I359+Z952)			0	2	0	52	4
29485	83	1	Ex-rökare >1 mån	49.4726	24.6181	6	1	1	0	1	0	0	0	0	0	1	1	Nej	Stabil angina pectoris			2	2	FF + Stroke/TIA (I489+I639)				1	4	1	48	4
29493	60	1	Rökare		24.4898	2	1	0	0	0	1	0	0	0	0	1	1	Nej	STEMI			2	2	FF primärprevention (I489)			Hjärtinfarkt (I219)	0	2	0	183	4
29777	78	1	Ex-rökare >1 mån	49.1555	29.6495	4	1	0	0	0	1	0	0	0	0	1	2	Ja	Vitieutredning			1	2	FF primärprevention (I489)				1	3	0	183	4
30020	78	1	Rökare		21.8573	5	0	0	0	1	1	0	0	0	0	1	1	Nej	STEMI			2	2	FF primärprevention (I489)				0	1	0	180	4
30244	65	1	Ex-rökare >1 mån			2	1	0	0	0	0	0	0	0	0	0	1	Nej	Hjärtsvikt/kardiomyopatiutredning			1	2				Kardiomyopati (I429)	0	1	0	176	3
30267	71	1	Ex-rökare >1 mån	113.718	30.3126	3	1	0	1	0	0	0	0	0	0	1	1	Nej	Stabil angina pectoris			2	2	FF primärprevention (I489)				1	4	0	183	4
30339	69	1	Ex-rökare >1 mån			3	0	1	1	0	0	0	0	0	0	1	1	Nej	Stabil angina pectoris			2	2	FF primärprevention (I489)				1	4	0	155	4
30396	74	1	Ex-rökare >1 mån	94.7657	33.1398	4	1	1	1	0	0	0	0	0	0	1	1	Nej	Stabil angina pectoris			2	2	FF primärprevention (I489)				1	4	0	183	3
30478	67	1	Ex-rökare >1 mån	85.8863	24.5693	2	0	1	0	0	0	0	0	0	1	1	1	Nej	Instabil kranskärlssjukdom	Nej	Ja	2	2	FF primärprevention (I489)				1	4	0	183	3
30560	50	1	Aldrig varit rökare	104.704	25.5922	1	0	0	0	0	1	0	0	0	0	0	1	Nej	STEMI			2	0				Hjärtinfarkt (I219)	0	2	0	182	4
30571	74	1	Aldrig varit rökare			3	0	1	1	0	0	0	0	0	0	1	1	Ja	Stabil angina pectoris			1	2	FF primärprevention (I489)				1	3	0	183	3
30733	67	1	Rökare	89.573	22.8774	3	1	1	0	0	0	0	0	0	0	1	1	Nej	Hjärtsvikt/kardiomyopatiutredning			2	2	FF primärprevention (I489)				1	3	0	183	4
30743	78	2	Ex-rökare >1 mån		21.0077	6	1	1	0	0	1	0	0	0	0	1	2	Nej	STEMI			1	2	FF primärprevention (I489)				0	2	0	183	4
30944	77	1	Aldrig varit rökare	59.9719	25.763	5	1	0	1	0	1	0	0	0	0	1	2	Nej	Instabil kranskärlssjukdom	Ja	Nej	1	2	FF primärprevention (I489)				0	2	0	183	4
30989	65	1	Ex-rökare >1 mån	113.5	28.3951	2	0	0	0	0	1	0	0	0	0	1	1	Nej	Instabil kranskärlssjukdom	Ja	Nej	2	2	FF primärprevention (I489)				0	1	0	182	4
31175	71	1	Aldrig varit rökare		26.2188	5	0	1	0	1	1	0	0	0	0	1	1	Nej	STEMI			2	2	FF + Stroke/TIA (I489+I639)				1	3	0	183	4
31260	75	1	Aldrig varit rökare	71.9073	24.858	6	0	1	0	1	1	0	0	0	0	0	1	Ja	Instabil kranskärlssjukdom	Ja	Nej	2	2				Stroke (I639)	1	4	0	183	4
31343	66	1	Ex-rökare >1 mån			5	1	1	1	0	1	1	0	0	1	1	2	Ja	Stabil angina pectoris			2	2	FF primärprevention (I489)				1	3	0	183	4
31532	60	1	Rökare		22.0932	2	0	1	0	0	1	0	0	0	0	0	2	Nej	Instabil kranskärlssjukdom	Ja	Nej	2	2		Mekanisk aortaklaff (I359+Z952)			1	3	0	183	4
31583	59	1	Ex-rökare >1 mån	117.25	31.935	4	1	1	1	0	1	0	0	0	0	1	2	Ja	Instabil kranskärlssjukdom	Ja	Okänt	1	2		Mekanisk mitralisklaff (I059+Z952)			0	2	0	65	4
31706	72	1	Aldrig varit rökare		23.9395	4	1	1	0	0	1	0	0	0	0	1	1	Ja	Hjärtstopp			2	2	FF primärprevention (I489)				0	1	0	183	4
31793	74	2	Aldrig varit rökare	74.91	38.4554	4	0	1	1	0	0	0	0	0	0	0	1	Nej	Stabil angina pectoris			2	2			Lungemboli recidiv (I269)		1	3	0	183	4
31810	61	1	Ex-rökare >1 mån	104.609	25.1429	3	0	1	1	0	1	0	0	0	0	0	1	Nej	Instabil kranskärlssjukdom	Ja	Ja	2	2			Lungemboli (I269)		1	3	0	119	4
31851	76	1	Aldrig varit rökare		28.0248	3	0	0	0	0	1	1	0	0	0	1	1	Nej	STEMI			2	2	FF primärprevention (I489)				1	3	0	182	4
31877	78	1	Aldrig varit rökare	48.531	28.0102	3	0	1	0	0	0	0	0	0	0	0	2	Nej	Stabil angina pectoris			1	2		Mekanisk aortaklaff (I359+Z952)			0	1	0	183	4
31887	82	1	Aldrig varit rökare		28.7319	4	0	1	0	0	1	0	0	0	0	1	1	Nej	STEMI			1	1	FF primärprevention (I489)				0	2	0	175	4
31927	58	2	Rökare	135.043	28.9062	5	1	1	1	0	1	0	0	0	0	1	1	Ja	Stabil angina pectoris			2	0				Hjärtinfarkt (I219)	0	2	0	183	2
31954	75	2	Aldrig varit rökare	59.7966	28.9811	5	0	1	0	0	1	0	0	0	0	1	1	Nej	Instabil kranskärlssjukdom	Ja	Ja	2	2	FF primärprevention (I489)				0	2	0	30	4
32042	66	1	Okänt	119.562	37.3457	3	1	1	0	0	0	0	0	0	0	1	1	Ja	Stabil angina pectoris			2	2	FF + Stroke/TIA (I489+I639)				1	4	0	183	4
32088	69	1	Ex-rökare >1 mån	128.653	26.5888	4	0	1	1	0	1	0	0	0	0	1	1	Nej	Instabil kranskärlssjukdom	Nej	Nej	2	2	FF primärprevention (I489)				0	2	0	34	4
32111	64	2	Ex-rökare >1 mån		24.623	4	1	1	0	0	1	0	0	0	0	0	1	Nej	STEMI			1	2				Hjärtinfarkt (I219)	0	1	0	33	4
32168	70	1	Aldrig varit rökare			3	1	0	0	0	1	0	0	0	0	0	1	Nej	STEMI			1	2				Kardiell emboliprofylax (T455)	1	4	0	181	4
32377	74	1	Rökare	79.7954	31.6374	2	0	1	0	0	0	0	0	0	0	1	1	Nej	Instabil kranskärlssjukdom	Nej	Nej	2	2	FF primärprevention (I489)				0	2	0	183	3
32429	81	2	Ex-rökare >1 mån	42.7436	22.8624	3	0	0	0	0	0	0	0	0	0	1	1	Nej	Instabil kranskärlssjukdom	Ja	Nej	2	2	FF primärprevention (I489)				1	3	0	182	4
32498	69	1	Aldrig varit rökare	67.7485	29.321	5	0	1	0	1	1	0	0	0	0	1	1	Nej	Stabil angina pectoris			2	2	FF primärprevention (I489)				0	1	1	41	4
32562	48	1	Aldrig varit rökare			3	0	1	1	0	1	0	0	0	0	0	1	Nej	STEMI			1	2				Hjärtinfarkt (I219)	0	2	0	54	4
32674	61	1	Aldrig varit rökare			1	0	1	0	0	0	0	0	0	0	1	1	Nej	Stabil angina pectoris			1	2	FF primärprevention (I489)				0	2	0	183	4
32688	77	1	Ex-rökare >1 mån	62.6772	22.921	4	1	1	0	0	0	0	0	0	0	1	1	Ja	Stabil angina pectoris			2	2	FF primärprevention (I489)				0	2	0	179	4
32758	73	2	Aldrig varit rökare			4	1	0	0	0	1	0	0	0	0	0	1	Nej	STEMI			2	2				Vänsterkammardysfunktion (Q234)	1	3	0	127	4
32777	81	1	Okänt		25.9095	3	0	0	0	0	1	0	0	0	1	1	1	Nej	ST-höjningsinfarkt/utan pågående ischemi			2	2			Bentrombos (I803)		1	4	0	183	3
32799	60	1	Ex-rökare >1 mån	87.204	29.9383	3	0	1	1	0	1	0	0	0	0	1	1	Nej	Instabil kranskärlssjukdom	Ja	Nej	1	2	FF primärprevention (I489)			Hjärtinfarkt (I219)	1	3	0	181	4
33142	70	1	Aldrig varit rökare	58.9026	23.8227	4	1	1	1	0	0	0	0	0	0	1	1	Nej	Hjärtsvikt/kardiomyopatiutredning			1	2	FF primärprevention (I489)				1	3	0	182	4
33365	75	1	Aldrig varit rökare		28.7037	4	0	1	0	0	1	0	0	0	0	1	1	Nej	Instabil kranskärlssjukdom	Ja	Nej	2	2	FF primärprevention (I489)				1	4	0	183	3
33367	76	1	Aldrig varit rökare	51.7896	24.5779	4	0	1	0	0	1	0	0	0	0	1	2	Nej	Stabil angina pectoris			2	2		Mekanisk mitralisklaff (I059+Z952)			1	4	0	42	4
33425	85	2	Aldrig varit rökare	58.2633	28.0404	5	1	1	0	0	0	0	0	0	0	1	1	Nej	Instabil kranskärlssjukdom	Nej	Nej	2	2	FF primärprevention (I489)				0	1	0	183	4
33472	74	2	Aldrig varit rökare	43.4058	27.5556	6	1	1	1	0	1	0	0	0	0	1	2	Ja	Instabil kranskärlssjukdom	Ja	Ja	2	2	FF primärprevention (I489)				0	2	0	183	4
33524	55	1	Ex-rökare >1 mån	79.2473	21.2963	2	1	0	0	0	1	0	0	0	0	1	1	Nej	Hjärtsvikt/kardiomyopatiutredning			2	2	FF primärprevention (I489)				1	4	0	183	4
33630	47	1	Aldrig varit rökare	115.151	26.5118	3	1	1	0	0	1	0	0	0	0	1	1	Nej	STEMI			2	1	FF primärprevention (I489)				1	3	0	182	4
33704	83	1	Aldrig varit rökare		22.8571	3	0	0	0	0	1	0	0	0	0	0	1	Nej	STEMI			2	2				Vänsterkammardysfunktion (Q234)	0	2	0	173	4
33753	53	1	Ex-rökare >1 mån		24.7252	1	0	0	0	0	1	0	0	0	0	0	0	Nej				2	2				Hjärtinfarkt (I219)	0	1	0	42	4
33860	73	1	Ex-rökare >1 mån	68.2853	31.1791	5	0	1	0	1	1	0	0	0	0	1	1	Nej	Instabil kranskärlssjukdom	Ja	Ja	1	2	FF + Stroke/TIA (I489+I639)				0	2	0	183	4
33962	72	1	Okänt			4	1	1	0	0	1	0	0	0	0	1	1	Nej	Hjärtstopp			2	1	FF primärprevention (I489)				1	3	0	183	2
34197	76	1	Ex-rökare >1 mån	41.3571	24.6181	6	1	0	0	1	1	0	0	0	0	0	1	Ja	Instabil kranskärlssjukdom	Ja	Nej	2	2	FF primärprevention (I489)				0	2	0	183	4
34406	77	2	Aldrig varit rökare	66.5163	31.6443	4	0	1	0	0	0	0	0	0	0	1	1	Ja	Stabil angina pectoris			1	2	FF primärprevention (I489)				1	4	0	177	4
34535	52	1	Aldrig varit rökare		28.0248	1	0	0	0	0	1	0	0	0	0	0	1	Nej	STEMI			2	2				Hjärtinfarkt (I219)	0	1	0	133	4
34613	74	1	Ex-rökare >1 mån	101.831	26.8519	3	0	1	0	0	1	0	0	0	0	1	2	Ja	Instabil kranskärlssjukdom	Ja	Nej	2	2	FF primärprevention (I489)				1	4	0	183	4
34701	56	1	Rökare	116.236	25.4511	4	1	1	1	0	1	0	0	0	0	1	1	Nej	Hjärtstopp			2	2	FF primärprevention (I489)				0	2	0	183	4
34714	61	1	Rökare	76.111	24.1115	2	0	0	1	0	1	0	0	0	0	0	1	Nej	Instabil kranskärlssjukdom			2	2			Lungemboli (I269)		0	1	0	14	3
34716	73	1	Ex-rökare >1 mån	40.3504	23.5479	5	1	0	0	1	1	0	0	0	0	1	1	Ja	Instabil kranskärlssjukdom	Ja	Okänt	2	2	FF primärprevention (I489)			Hjärtinfarkt (I219)	1	3	0	183	4
34747	53	1	Aldrig varit rökare			2	0	1	0	0	1	0	0	0	0	0	1	Nej	STEMI			2	2				Hjärtinfarkt (I219)	1	3	0	40	4
34840	77	1	Aldrig varit rökare		23.9869	3	0	0	0	0	1	0	0	0	0	0	1	Nej	STEMI			2	2			Lungemboli recidiv (I269)		1	3	0	183	4
34906	68	2	Aldrig varit rökare			5	0	1	1	0	1	0	0	0	0	1	1	Nej	Instabil kranskärlssjukdom	Ja	Ja	2	2	FF primärprevention (I489)			Hjärtinfarkt (I219)	0	2	0	178	3
34915	79	1	Aldrig varit rökare		30.1896	3	0	0	0	0	1	0	0	0	0	1	1	Nej	Instabil kranskärlssjukdom	Ja	Ja	2	2	FF primärprevention (I489)				0	2	0	183	4
35000	74	2	Aldrig varit rökare	62.2936	32.05	4	0	1	1	0	0	0	0	0	1	1	1	Nej	Arytmiutredning			2	2	FF primärprevention (I489)				1	3	0	183	4
35163	82	2	Aldrig varit rökare	63.6357	22.6562	5	0	1	0	0	1	0	0	0	0	1	1	Nej	Instabil kranskärlssjukdom	Okänt	Ja	2	2	FF primärprevention (I489)				1	4	0	183	2
35259	61	1	Rökare	72.8528	21.2245	1	0	0	0	0	1	0	0	0	0	0	1	Nej	STEMI			2	2	FF primärprevention (I489)			Hjärtinfarkt (I219)	0	2	0	178	4
35394	71	1	Rökare	79.1061	31.5617	2	1	0	0	0	0	0	0	0	0	1	2	Nej	Stabil angina pectoris			1	1	FF primärprevention (I489)			TIA (I639)	1	4	0	183	4
35456	80	1	Ex-rökare >1 mån	62.0658	22.4712	6	0	1	0	1	1	0	0	0	1	1	1	Nej	STEMI			2	2	FF primärprevention (I489)				1	4	0	33	4
35460	81	2	Aldrig varit rökare	78.5723	31.5537	8	0	1	1	1	1	0	0	0	0	1	1	Nej	Instabil kranskärlssjukdom	Ja	Nej	2	2	FF primärprevention (I489)				0	2	1	94	4
35549	81	1	Aldrig varit rökare	44.86	21.7776	6	1	0	0	1	1	0	0	0	0	1	1	Ja	Instabil kranskärlssjukdom	Ja	Okänt	2	2	FF primärprevention (I489)				1	3	0	183	4
35586	76	1	Ex-rökare >1 mån		30.1896	3	0	0	0	0	1	0	0	0	1	0	1	Nej	STEMI			1	2			Bentrombos recidiv (I803)	Hjärtinfarkt (I219)	0	1	0	141	4
35712	88	2	Aldrig varit rökare		26.1719	5	1	1	0	0	0	0	0	0	0	1	1	Nej	Vitieutredning			2	2		Biologisk klaffprotes (Z953)			0	1	0	177	4
35972	74	1	Aldrig varit rökare			3	0	1	0	0	1	0	0	0	0	1	2	Nej	STEMI			1	2	FF primärprevention (I489)				0	2	0	8	4
35983	78	1	Ex-rökare >1 mån	59.5438	26.2773	5	1	1	0	0	1	0	0	0	0	1	1	Ja	Stabil angina pectoris			2	2	FF primärprevention (I489)				1	3	0	183	4
36013	64	1	Aldrig varit rökare		28.7037	3	0	1	0	1	0	0	0	0	0	0	1	Nej	Instabil kranskärlssjukdom	Nej	Nej	1	2			Bentrombos (I803)		1	3	0	183	4
36124	69	1	Ex-rökare >1 mån	82.318	29.9836	5	1	1	1	0	1	0	0	0	0	1	2	Ja	Instabil kranskärlssjukdom	Nej	Nej	1	2	FF primärprevention (I489)				0	1	0	183	1
36553	50	2	Rökare	111.436	25.5102	0	0	0	0	0	0	0	0	0	0	1	1	Nej	Vitieutredning			2	2	FF primärprevention (I489)				0	1	0	183	4
36592	78	1	Aldrig varit rökare	39.254	25.8806	8	1	1	1	1	1	0	0	0	1	1	1	Nej	Hjärtsvikt/kardiomyopatiutredning			1	2	FF + Stroke/TIA (I489+I639)				0	1	0	183	4
36641	68	1	Okänt	50.5485	18.726	3	0	1	0	0	1	0	0	0	0	1	1	Nej	Instabil kranskärlssjukdom	Ja	Nej	1	2	FF primärprevention (I489)				1	4	0	183	4
36646	59	2	Ex-rökare >1 mån			2	0	0	0	0	1	0	0	0	0	0	1	Nej	STEMI			1	1				Hjärtinfarkt (I219)	0	1	0	174	4
36906	74	1	Ex-rökare >1 mån	114.635	30.8293	1	0	0	0	0	0	0	0	0	0	1	1	Ja	Stabil angina pectoris			2	2	FF primärprevention (I489)				0	2	0	183	4
36996	80	1	Rökare	70.7192	38.2653	5	1	1	0	0	1	0	0	0	0	1	2	Nej	Stabil angina pectoris			1	2	FF primärprevention (I489)				1	3	0	161	4
37065	59	1	Ex-rökare >1 mån		25.3515	2	0	1	0	0	1	0	0	0	0	0	1	Nej	STEMI			2	2				Vänsterkammartromb (I513)	0	2	0	181	2
37181	71	1	Ex-rökare >1 mån	73.9642	38.4168	5	1	1	1	0	1	1	0	0	0	1	2	Ja	Stabil angina pectoris			2	1				Kardiomyopati (I429)	1	4	0	183	4
37227	65	1	Ex-rökare >1 mån	70.5076	27.0842	3	1	1	0	0	0	0	0	0	0	1	1	Nej	Instabil kranskärlssjukdom	Nej	Okänt	1	2	FF primärprevention (I489)				0	2	0	177	4
37257	80	1	Aldrig varit rökare		21.0077	3	0	0	0	0	1	0	0	0	0	0	1	Nej	STEMI			2	2				Vänsterkammardysfunktion (Q234)	1	3	0	172	4
37263	71	1	Aldrig varit rökare	75.0966	25.7117	4	1	0	1	0	1	0	0	0	0	1	1	Nej	STEMI			1	2	FF primärprevention (I489)				0	1	0	4	1
37281	68	1	Ex-rökare >1 mån	85.9108	24.7555	7	1	1	1	1	1	0	0	0	0	1	2	Ja	Instabil kranskärlssjukdom	Ja	Nej	1	1				Stroke (I639)	0	2	0	183	2
37370	83	1	Aldrig varit rökare	52.5061	18.7109	4	0	1	0	0	1	0	0	0	0	1	1	Ja	Instabil kranskärlssjukdom	Ja	Ja	2	2	FF primärprevention (I489)				0	1	0	183	4
37536	59	1	Ex-rökare >1 mån	111.23	29.5858	1	0	1	0	0	0	0	0	0	0	1	1	Nej	Stabil angina pectoris			2	2				Hjärtinfarkt (I219)	1	3	0	48	3
37798	85	1	Aldrig varit rökare	40.016	22.6422	5	1	1	0	0	1	0	0	0	0	1	2	Ja	Instabil kranskärlssjukdom	Ja	Ja	1	2	FF primärprevention (I489)				0	1	0	107	4
37966	77	2	Aldrig varit rökare	81.72	28.0102	3	0	0	0	0	0	0	0	0	0	1	1	Nej	Instabil kranskärlssjukdom	Ja	Ja	2	2	FF primärprevention (I489)				0	2	0	53	4
37978	76	2	Aldrig varit rökare	54.9229	23.6244	8	1	1	0	1	1	0	0	0	0	1	1	Ja	Instabil kranskärlssjukdom	Ja	Ja	2	2	FF primärprevention (I489)				0	2	0	178	4
37986	83	1	Okänt			4	1	0	0	0	1	0	0	0	0	1	1	Nej	STEMI			2	2	FF primärprevention (I489)			Vänsterkammartromb (I513)	1	3	0	177	4
38227	45	1	Aldrig varit rökare	173.617	26.595	3	1	0	1	0	1	0	0	0	0	1	1	Nej	Instabil kranskärlssjukdom	Ja	Ja	2	2	FF primärprevention (I489)				1	3	0	45	1
38238	53	2	Rökare	82.1026	29.271	5	1	0	0	1	1	0	0	0	0	1	1	Nej	STEMI			2	2		Mekanisk mitralisklaff (I059+Z952)			0	2	0	183	4
38246	63	1	Ex-rökare >1 mån			2	1	0	0	0	1	0	0	0	0	1	1	Nej	STEMI			1	2	FF primärprevention (I489)				0	2	0	180	4
38280	63	1	Ex-rökare >1 mån	66.0971	27.7778	0	0	0	0	0	0	0	0	0	0	1	1	Nej	Arytmiutredning			2	2	FF primärprevention (I489)				1	3	0	176	4
38285	76	2	Aldrig varit rökare	74.7765	26.3465	5	0	1	0	0	1	0	0	0	0	0	1	Nej	STEMI			2	1	FF primärprevention (I489)				0	2	0	153	2
38290	74	2	Ex-rökare >1 mån	69.2917	27.5134	4	1	0	0	0	1	1	0	0	0	1	1	Nej	Stabil angina pectoris			1	2	FF primärprevention (I489)				1	4	0	112	3
38337	54	1	Rökare		29.3878	2	0	1	0	0	1	0	0	0	0	0	1	Nej	STEMI			1	2				Vänsterkammardysfunktion (Q234)	1	4	0	176	2
38485	80	2	Aldrig varit rökare	95.34	33.4252	6	0	1	1	0	1	0	0	0	0	0	1	Ja	Instabil kranskärlssjukdom	Ja	Ja	2	2				Trombosprofylax (T455)	1	3	0	183	4
38540	81	1	Ex-rökare >1 mån	60.7972	24.1588	4	0	1	0	0	1	0	0	0	0	1	2	Nej	Instabil kranskärlssjukdom			1	2	FF primärprevention (I489)				0	1	0	10	1
38557	80	2	Aldrig varit rökare	54.48	22.1453	4	0	1	0	0	0	0	0	0	0	1	1	Nej	Vitieutredning			2	2	FF primärprevention (I489)				1	3	0	176	4
38566	62	1	Rökare			3	0	1	1	0	1	0	0	0	0	0	1	Nej	STEMI			2	2	FF primärprevention (I489)				0	1	0	183	4
38582	69	1	Aldrig varit rökare	77.8763	34.3396	2	0	1	0	0	0	0	0	0	0	0	1	Nej	Stabil angina pectoris			2	2			Bentrombos (I803)		1	4	0	147	4
38593	71	1	Aldrig varit rökare	87.1254	34.3351	5	0	1	0	1	1	0	0	0	0	1	1	Ja	Stabil angina pectoris			2	2	FF + Stroke/TIA (I489+I639)				1	4	0	183	4
38653	70	1	Okänt	64.9351	25.1063	4	1	1	0	0	1	0	0	0	1	1	1	Nej	Instabil kranskärlssjukdom	Ja	Ja	2	2	FF primärprevention (I489)				0	1	1	11	4
38660	81	1	Aldrig varit rökare	61.2046	27.7551	4	1	0	0	0	1	0	0	0	0	1	1	Nej	Instabil kranskärlssjukdom	Ja	Nej	2	2	FF primärprevention (I489)				0	1	0	157	2
38732	76	1	Aldrig varit rökare	47.8058	25.4327	4	0	1	0	0	1	0	0	0	0	1	1	Nej	STEMI			1	2	FF + Stroke/TIA (I489+I639)			Hjärtinfarkt (I219)	1	4	0	150	4
38786	77	1	Ex-rökare >1 mån	61.5486	24.3824	7	1	0	1	1	1	0	0	0	0	0	1	Ja	Stabil angina pectoris			2	2				Stroke (I639)	0	1	0	183	4
38800	70	1	Aldrig varit rökare	139.547	39.6	4	1	1	1	0	0	0	0	0	0	1	1	Nej	Instabil kranskärlssjukdom	Nej	Nej	2	2	FF primärprevention (I489)			Trombosprofylax (T455)	0	1	1	11	4
39011	71	1	Ex-rökare >1 mån	139.739	32.6294	3	0	0	1	0	1	0	0	0	0	1	2	Nej	Instabil kranskärlssjukdom	Nej	Ja	1	2	FF primärprevention (I489)				1	4	0	180	4
39020	81	2	Ex-rökare >1 mån		25.3444	5	0	1	0	0	1	0	0	0	0	0	1	Nej	STEMI			2	2	FF primärprevention (I489)				0	1	0	92	3
39093	50	1	Rökare	83.5773	23.5102	1	0	0	0	0	1	0	0	0	0	0	1	Nej	Instabil kranskärlssjukdom	Nej	Nej	2	0				Vänsterkammardysfunktion (Q234)	1	4	0	104	2
39192	82	1	Aldrig varit rökare		24.9135	4	0	1	0	0	1	0	0	0	0	0	1	Nej	STEMI			2	2				Vänsterkammartromb (I513)	0	1	0	37	4
39232	67	1	Aldrig varit rökare			5	1	1	1	0	1	0	0	0	0	1	1	Ja	Oklara bröstsmärtor			2	2	FF primärprevention (I489)				1	4	0	183	4
39327	72	2	Rökare	123.81	31.2386	4	1	1	0	0	0	0	0	0	0	1	1	Nej	Instabil kranskärlssjukdom	Ja	Nej	2	2	FF primärprevention (I489)				0	1	0	183	4
39460	68	1	Aldrig varit rökare	169.115	44.0099	4	1	1	1	0	0	0	0	0	0	1	1	Nej	Stabil angina pectoris			2	0	FF primärprevention (I489)				1	4	0	94	1
39471	79	2	Ex-rökare >1 mån		32.8125	7	1	1	1	0	1	0	0	0	0	1	1	Nej	STEMI			2	1	FF primärprevention (I489)				1	3	0	177	4
39824	61	1	Ex-rökare >1 mån	106.744	31.9193	1	0	1	0	0	0	0	0	0	0	1	1	Nej	Arytmiutredning			2	2	FF primärprevention (I489)				0	2	0	183	3
39951	76	1	Ex-rökare >1 mån	59.6196	26.8519	3	1	0	0	0	0	0	0	0	0	1	1	Nej	Hjärtsvikt/kardiomyopatiutredning			2	2	FF primärprevention (I489)				1	3	0	183	4
40211	77	2	Aldrig varit rökare	40.9424	26.7229	6	1	1	0	0	1	0	0	0	0	1	2	Ja	Instabil kranskärlssjukdom	Ja	Ja	1	2	FF primärprevention (I489)				0	2	0	183	3
40282	74	1	Aldrig varit rökare		26.4236	2	0	0	0	0	1	0	0	0	0	0	1	Nej	STEMI			1	2	FF primärprevention (I489)				1	3	0	169	4
40355	52	1	Aldrig varit rökare	125.223	27.4286	2	0	1	0	0	1	0	0	0	0	0	2	Ja	Instabil kranskärlssjukdom	Nej	Nej	1	2		Mekanisk aortaklaff (I359+Z952)			0	2	0	22	4
40403	77	2	Ex-rökare >1 mån			5	0	1	0	0	1	0	0	0	0	1	1	Ja	Arytmiutredning			1	2	FF primärprevention (I489)				1	4	0	183	3
40435	71	2	Aldrig varit rökare		28.0843	6	1	1	1	0	1	0	0	0	0	0	1	Nej	Instabil kranskärlssjukdom	Okänt	Nej	1	2		Mekanisk mitralisklaff (I059+Z952)			1	4	0	178	4
40438	70	1	Ex-rökare >1 mån		28.0102	2	0	0	0	0	1	0	0	0	0	0	1	Nej	STEMI			2	2				Hjärtinfarkt (I219)	1	3	0	167	4
40461	76	1	Ex-rökare >1 mån		27.7575	3	0	0	0	0	1	0	0	0	0	1	1	Nej	Instabil kranskärlssjukdom	Ja	Nej	1	2	FF primärprevention (I489)				0	1	0	183	3
40515	72	1	Aldrig varit rökare	53.0613	27.1605	7	1	1	1	1	1	0	0	0	0	1	2	Ja	Instabil kranskärlssjukdom	Ja	Okänt	2	2	FF primärprevention (I489)				1	3	0	173	4
40534	65	1	Aldrig varit rökare		37.874	4	0	1	1	0	1	0	0	0	0	1	1	Nej	STEMI			2	2	FF primärprevention (I489)				0	1	0	176	4
40668	78	2	Aldrig varit rökare			4	0	1	0	0	0	0	0	0	1	1	1	Nej	Instabil kranskärlssjukdom	Nej	Nej	1	2	FF primärprevention (I489)				1	3	0	183	4
40829	76	1	Aldrig varit rökare	54.48	24.6181	5	1	1	0	0	1	0	0	0	0	1	1	Nej	STEMI			1	2	FF primärprevention (I489)				1	4	0	183	4
40867	62	2	Aldrig varit rökare	75.4144	26.2917	2	0	0	0	0	1	0	0	0	0	0	2	Ja	Stabil angina pectoris			1	1		Mekanisk aortaklaff (I359+Z952)			0	2	0	183	2
40912	78	1	Ex-rökare >1 mån	72.1075	30.1205	3	0	1	0	0	0	0	0	0	0	1	1	Nej	Instabil kranskärlssjukdom	Ja	Nej	1	2	FF primärprevention (I489)				0	1	0	178	4
40916	64	1	Ex-rökare >1 mån	103.285	28.0864	4	0	1	0	1	1	0	0	0	0	0	1	Nej	Instabil kranskärlssjukdom	Ja	Nej	2	2				TIA (I639)	0	2	1	180	4
41019	82	1	Ex-rökare >1 mån	61.0132	29.6875	2	0	0	0	0	0	0	0	0	0	1	1	Nej	Instabil kranskärlssjukdom	Ja	Ja	2	2	FF primärprevention (I489)				0	1	0	133	3
41073	69	1	Ex-rökare >1 mån	80.585	28.9262	5	1	1	1	0	1	1	0	0	1	1	1	Nej	Stabil angina pectoris			2	2	FF primärprevention (I489)				0	2	0	183	4
41079	77	1	Aldrig varit rökare	52.1934	27.9947	7	1	1	0	1	1	0	0	0	0	1	1	Nej	Hjärtsvikt/kardiomyopatiutredning			1	2	FF primärprevention (I489)			Stroke (I639)	1	3	0	183	4
41113	69	2	Ex-rökare >1 mån			3	0	1	0	0	0	0	0	0	0	1	1	Nej	Stabil angina pectoris			1	1	FF primärprevention (I489)				0	2	0	183	1
41251	78	1	Aldrig varit rökare	54.4037	31.4627	5	1	1	0	0	1	0	0	0	0	0	1	Nej	Instabil kranskärlssjukdom	Ja	Ja	1	2			Bentrombos (I803)		1	3	0	183	4
41429	77	2	Ex-rökare >1 mån	103.285	34.7489	7	1	1	1	0	1	0	0	0	1	1	1	Ja	Instabil kranskärlssjukdom	Ja	Ja	2	2	FF primärprevention (I489)				0	1	1	11	2
41585	74	1	Ex-rökare >1 mån		27.7008	4	0	0	0	1	1	0	0	0	0	0	1	Nej	STEMI			2	2	FF primärprevention (I489)		Lungemboli (I269)		1	4	0	183	4
41619	69	1	Ex-rökare >1 mån	74.1382	33.9674	4	0	1	1	0	1	1	0	0	0	1	1	Nej	Instabil kranskärlssjukdom	Ja	Ja	2	0	FF primärprevention (I489)				0	2	0	6	3
41676	66	1	Aldrig varit rökare			3	0	1	0	0	1	0	0	0	0	0	1	Nej	STEMI			2	2			Lungemboli (I269)		0	2	0	183	4
41724	71	1	Ex-rökare >1 mån	86.0759	40.2959	5	1	1	1	0	1	0	0	1	0	1	2	Nej	Instabil kranskärlssjukdom	Nej	Ja	2	2	FF primärprevention (I489)			Hjärtinfarkt (I219)	0	1	0	93	4
42061	51	1	Aldrig varit rökare		25.0593	2	0	0	1	0	1	0	0	0	0	0	1	Nej	STEMI			2	2				Hjärtinfarkt (I219)	0	1	0	83	4
42104	77	1	Aldrig varit rökare	66.3975	23.8751	4	0	1	0	0	1	0	0	0	0	1	1	Nej	Instabil kranskärlssjukdom	Ja	Nej	2	2	FF primärprevention (I489)				1	3	0	183	4
42169	60	2	Ex-rökare >1 mån	86.7941	22.7583	3	1	0	0	0	1	0	0	0	0	0	2	Ja	Stabil angina pectoris			1	2				Hjärtinfarkt (I219)	1	4	0	15	1
42324	85	2	Aldrig varit rökare	38.4583	24.1588	5	0	1	0	0	1	0	0	0	0	1	1	Nej	STEMI			2	2	FF primärprevention (I489)				0	2	0	183	4
42408	77	2	Aldrig varit rökare	60.5806	21.8724	7	0	1	0	1	1	0	1	0	0	1	1	Nej	Stabil angina pectoris			2	2	FF primärprevention (I489)			Stroke (I639)	1	3	0	127	4
42523	57	1	Aldrig varit rökare		46.2963	4	1	1	1	0	1	0	0	0	0	1	1	Ja	STEMI			2	0	FF primärprevention (I489)				0	2	0	183	1
42530	62	1	Okänt	93.5601	29.685	4	1	1	1	0	1	0	0	0	0	1	2	Nej	Stabil angina pectoris			1	2	FF primärprevention (I489)				1	3	0	182	4
42552	84	2	Aldrig varit rökare	43.3822	30.8365	7	1	1	1	0	1	0	0	0	1	1	1	Ja	Instabil kranskärlssjukdom	Ja	Ja	1	2	FF primärprevention (I489)				1	3	0	151	3
42915	68	1	Ex-rökare >1 mån	119.531	28.327	6	0	1	1	1	1	0	0	0	0	1	1	Ja	Stabil angina pectoris			2	2	FF primärprevention (I489)			Hjärtinfarkt (I219)	1	3	0	183	4
42992	72	1	Ex-rökare >1 mån		29.0688	5	1	1	1	0	1	0	0	0	0	0	2	Nej	Instabil kranskärlssjukdom	Ja	Nej	2	0			Lungemboli (I269)		1	3	0	124	1
43017	78	1	Aldrig varit rökare	67.1714	30.854	6	0	1	0	1	1	0	0	0	0	1	2	Nej	Instabil kranskärlssjukdom	Ja	Nej	1	2	FF primärprevention (I489)				0	2	0	183	4
43023	84	1	Aldrig varit rökare	43.8733	28.6501	5	0	0	0	1	1	0	0	0	0	1	1	Nej	Instabil kranskärlssjukdom	Ja	Nej	1	2	FF primärprevention (I489)				1	3	0	178	4
43138	73	1	Aldrig varit rökare	86.2462	29.3524	3	0	1	1	0	0	0	0	0	0	1	1	Nej	Stabil angina pectoris			2	2	FF primärprevention (I489)				1	4	0	183	4
43218	55	2	Aldrig varit rökare		22.68	2	0	0	0	0	1	0	0	0	0	0	1	Nej	STEMI			1	2				Hjärtinfarkt (I219)	1	3	0	97	4
43304	61	1	Ex-rökare >1 mån	90.599	32.41	2	0	1	1	0	0	0	0	0	0	0	1	Nej	Instabil kranskärlssjukdom	Okänt	Ja	2	2				Vänsterkammartromb (I513)	0	2	0	175	4
43395	58	2	Rökare		39.0393	3	0	1	0	0	1	0	0	0	0	0	1	Nej	STEMI			2	2				Hjärtinfarkt (I219)	1	3	0	161	4
43439	75	1	Aldrig varit rökare		30.8293	4	1	1	0	0	0	0	0	0	0	1	2	Nej	Instabil kranskärlssjukdom			1	1	FF primärprevention (I489)				1	3	0	162	3
43498	78	2	Aldrig varit rökare	45.3496	22.6562	7	0	1	0	1	1	0	0	0	0	1	1	Nej	Instabil kranskärlssjukdom	Ja	Ja	2	2	FF primärprevention (I489)			Hjärtinfarkt (I219)	1	4	1	6	1
43516	90	2	Aldrig varit rökare	56.75	23.7118	4	0	0	0	0	1	0	0	0	0	1	2	Nej	Stabil angina pectoris			1	0	FF primärprevention (I489)			Hjärtinfarkt (I219)	1	3	0	183	2
43578	58	1	Okänt		24.968	2	0	1	0	0	1	0	0	0	0	0	1	Nej	STEMI			2	2				Vänsterkammartromb (I513)	0	1	0	45	4
43581	76	2	Aldrig varit rökare	57.9157	20.9042	7	0	0	1	1	1	0	0	0	0	1	1	Ja	Instabil kranskärlssjukdom	Nej	Nej	2	2	FF + Stroke/TIA (I489+I639)				0	1	0	183	4
43631	70	2	Ex-rökare >1 mån	75.1554	24.5089	5	1	1	0	0	1	0	0	0	0	1	1	Nej	Hjärtsvikt/kardiomyopatiutredning			2	2	FF primärprevention (I489)				1	3	0	175	4
44026	52	2	Aldrig varit rökare	80.5484	27.5482	5	1	1	1	0	1	1	0	0	0	0	2	Nej	Instabil kranskärlssjukdom			2	2		Mekanisk mitralisklaff (I059+Z952)			0	1	0	183	4
44092	64	1	Aldrig varit rökare	91.6513	28.4005	5	1	1	0	1	1	0	1	0	0	0	1	Nej	Stabil angina pectoris			2	2			Lungemboli (I269)		0	1	0	183	4
44232	70	1	Aldrig varit rökare	96.7217	24.2803	2	0	0	0	0	1	0	0	0	0	0	2	Ja	Instabil kranskärlssjukdom			1	2			Lungemboli (I269)		1	3	0	163	4
44238	78	2	Ex-rökare >1 mån	67.8265	30.4832	5	0	1	0	0	1	0	0	0	0	1	1	Nej	Instabil kranskärlssjukdom	Ja	Nej	2	2	FF primärprevention (I489)				0	2	0	176	4
44304	59	1	Aldrig varit rökare	94.001	26.5888	2	0	1	0	0	1	0	0	0	0	1	1	Nej	Instabil kranskärlssjukdom	Ja	Ja	2	1	FF primärprevention (I489)				0	1	0	141	4
44309	77	1	Aldrig varit rökare	97.2021	28.0863	6	1	1	1	0	1	0	0	0	0	1	1	Ja	Instabil kranskärlssjukdom	Ja	Nej	2	2	FF primärprevention (I489)				1	3	0	181	4
44336	80	2	Aldrig varit rökare		22.2656	5	1	0	0	0	1	0	0	0	0	0	1	Nej	STEMI			1	1				Vänsterkammartromb (I513)	0	2	0	81	2
44337	84	1	Aldrig varit rökare	55.446	27.0842	6	0	1	0	1	1	0	0	0	0	1	1	Nej	Instabil kranskärlssjukdom	Ja	Ja	1	2	FF primärprevention (I489)				1	4	0	87	4
44437	75	2	Aldrig varit rökare	72.8411	30.4687	9	1	1	1	1	1	0	0	0	0	1	1	Nej	Instabil kranskärlssjukdom	Ja	Ja	2	2	FF primärprevention (I489)				0	1	1	31	4
44474	67	1	Ex-rökare >1 mån	98.9313	24.6914	2	0	0	0	0	1	0	0	0	0	1	1	Nej	Instabil kranskärlssjukdom	Ja	Ja	2	0	FF primärprevention (I489)				0	2	0	178	3
44495	79	2	Okänt			5	1	1	0	0	0	0	0	0	0	1	1	Nej	Stabil angina pectoris			1	2	FF primärprevention (I489)				1	3	0	21	4
44512	63	1	Okänt	74.6499	25.5922	3	0	1	1	0	1	0	0	0	0	1	1	Nej	Instabil kranskärlssjukdom	Ja	Nej	2	2	FF primärprevention (I489)				1	3	0	175	4
44610	77	1	Aldrig varit rökare	57.7818	27.6817	4	1	1	0	0	0	0	0	0	0	1	1	Nej	Stabil angina pectoris			2	2	FF primärprevention (I489)				1	4	0	181	4
44615	75	1	Ex-rökare >1 mån	78.8983	24.3025	4	0	1	0	0	1	0	0	0	0	1	1	Nej	STEMI			1	2	FF primärprevention (I489)				1	3	0	58	4
44634	62	2	Aldrig varit rökare	116.196	35.4922	2	0	0	0	0	1	0	0	0	0	0	1	Ja	Instabil kranskärlssjukdom	Ja	Nej	2	2	FF primärprevention (I489)				0	2	0	89	4
44750	67	1	Rökare	101.752	25.0995	4	1	1	0	0	1	0	0	0	0	1	1	Ja	Stabil angina pectoris			2	2	FF primärprevention (I489)				0	1	0	8	4
44764	77	1	Aldrig varit rökare	79.9727	30.1162	4	0	1	1	0	0	0	0	0	1	1	1	Nej	Instabil kranskärlssjukdom	Nej	Nej	2	2	FF primärprevention (I489)				0	2	0	183	4
44961	72	2	Ex-rökare >1 mån	53.933	21.83	4	1	1	0	0	0	0	0	0	0	1	1	Nej	Oklara bröstsmärtor			2	0	FF primärprevention (I489)				0	1	0	181	1
44987	65	1	Ex-rökare >1 mån	96.6025	31.8773	6	0	1	1	1	1	0	0	0	0	1	1	Ja	Instabil kranskärlssjukdom	Ja	Nej	2	1	FF primärprevention (I489)			Stroke (I639)	1	3	0	43	4
45030	74	1	Ex-rökare >1 mån	68.4661	26.2346	5	1	0	0	1	1	0	0	0	0	1	2	Nej	Instabil kranskärlssjukdom	Okänt	Okänt	1	2	FF + Stroke/TIA (I489+I639)				0	1	0	175	4
45135	78	2	Aldrig varit rökare	58.6417	28.8889	4	0	1	0	0	0	0	0	0	0	0	1	Nej	Oklara bröstsmärtor			2	2	FF primärprevention (I489)				0	1	0	38	4
45162	83	1	Okänt		25.6055	4	0	1	0	0	1	0	0	0	0	0	1	Nej	STEMI			1	2			Lungemboli (I269)		0	1	1	25	4
45165	61	1	Ex-rökare >1 mån		27.6134	3	1	1	0	0	1	0	0	0	0	0	1	Nej	STEMI			2	2				Hjärtinfarkt (I219)	0	1	0	52	1
45211	77	2	Aldrig varit rökare	86.8275	29.4321	8	0	1	1	1	1	0	0	0	0	1	1	Ja	Instabil kranskärlssjukdom			2	2	FF primärprevention (I489)				1	3	0	83	4
45430	81	1	Ex-rökare >1 mån	35.5752	28.7317	3	1	0	0	0	0	1	0	0	0	1	2	Nej	Vitieutredning			2	2	FF primärprevention (I489)				0	2	0	41	4
45458	69	2	Rökare	148.446	40.0091	6	0	0	1	1	1	0	0	0	0	1	1	Nej	Instabil kranskärlssjukdom	Ja	Ja	2	2	FF primärprevention (I489)				1	3	0	175	4
45482	49	1	Rökare			1	0	0	0	0	1	0	0	0	0	0	1	Nej	STEMI			1	2	FF + Artäremboli (I489+I749)			Kardiomyopati (I429)	1	3	0	27	4
45856	54	2	Rökare		29.0698	4	0	1	1	0	1	0	0	0	0	1	1	Nej	STEMI			2	2	FF primärprevention (I489)				1	3	0	182	4
45861	57	1	Aldrig varit rökare		35.1393	3	0	1	1	0	1	0	0	0	0	0	1	Nej	STEMI			1	1				Hjärtinfarkt (I219)	1	3	0	141	2
45872	82	1	Aldrig varit rökare	38.604	27.7575	4	1	1	0	0	0	0	0	0	0	1	1	Nej	Stabil angina pectoris			2	0			Bentrombos (I803)		1	4	0	25	1
46112	81	1	Ex-rökare >1 mån	61.8791	23.04	4	0	1	0	0	1	0	0	0	0	1	1	Ja	Instabil kranskärlssjukdom	Ja	Nej	2	2				Vänsterkammardysfunktion (Q234)	0	1	0	3	1
46126	69	1	Ex-rökare >1 mån	116.508	30.6091	4	1	1	0	0	1	0	0	0	0	1	1	Nej	Instabil kranskärlssjukdom	Ja	Ja	2	2	FF primärprevention (I489)				0	2	0	174	3
46166	54	1	Ex-rökare >1 mån		34.0636	2	0	1	0	0	1	0	0	0	0	0	1	Nej	STEMI			1	2				Hjärtinfarkt (I219)	1	3	0	69	4
46377	80	2	Aldrig varit rökare		23.9361	5	1	0	0	0	1	0	0	0	0	1	1	Nej	STEMI			1	1	FF primärprevention (I489)				1	3	0	179	4
46513	61	1	Aldrig varit rökare	48.7883	24.7252	1	0	1	0	0	0	0	0	0	0	0	2	Ja	Instabil kranskärlssjukdom	Nej	Okänt	2	2		Mekanisk aortaklaff (I359+Z952)			0	1	0	175	4
46577	74	1	Aldrig varit rökare	66.8552	25.9043	2	0	0	0	0	1	0	0	0	0	1	1	Nej	Instabil kranskärlssjukdom	Ja	Ja	2	2	FF primärprevention (I489)			Hjärtinfarkt (I219)	0	2	0	180	4
46590	68	1	Ex-rökare >1 mån	117.308	26.8687	4	0	1	0	1	0	0	0	0	0	0	1	Ja	Stabil angina pectoris			2	2				Stroke (I639)	0	1	0	6	4
46594	77	1	Aldrig varit rökare			3	0	0	0	0	1	0	0	0	0	1	2	Nej	Stabil angina pectoris			1	2	FF primärprevention (I489)	Mekanisk mitralisklaff (I059+Z952)			0	2	0	183	3
46620	70	1	Ex-rökare >1 mån	104.107	35.9803	4	0	1	1	0	1	0	0	0	0	1	1	Nej	Instabil kranskärlssjukdom	Ja	Nej	2	2	FF primärprevention (I489)				0	2	0	183	4
46668	73	1	Ex-rökare >1 mån		25.4694	4	1	1	0	0	1	0	0	0	0	1	1	Nej	STEMI			1	2				Stroke (I639)	0	2	0	183	4
46701	60	1	Aldrig varit rökare		22.46	4	0	1	0	1	1	0	0	0	0	0	1	Nej	STEMI			2	2	FF + Stroke/TIA (I489+I639)				0	2	0	182	4
46761	70	1	Aldrig varit rökare	82.1897	24.9307	6	1	1	0	1	1	0	0	0	1	1	1	Nej	Stabil angina pectoris			2	2	FF primärprevention (I489)				1	4	0	183	4
46762	75	1	Ex-rökare >1 mån		33.8021	5	1	1	0	0	1	0	0	0	0	0	1	Nej	STEMI			1	2	FF primärprevention (I489)				0	1	0	11	4
46860	69	1	Rökare	92.8966	24.2513	1	0	0	0	0	0	0	0	0	0	1	1	Nej	Stabil angina pectoris			1	2	FF primärprevention (I489)				0	2	0	183	4
46892	87	2	Aldrig varit rökare	30.0775	25.9695	9	1	1	1	1	1	0	0	0	0	1	1	Nej	STEMI			2	2	FF primärprevention (I489)				1	3	0	183	4
47107	61	1	Rökare	74.1109	27.0641	3	0	1	1	0	1	0	0	0	0	1	2	Nej	STEMI/Rescue PCI			2	2	FF primärprevention (I489)				1	3	0	183	4
47119	64	1	Okänt	82.9423	30.8642	5	1	1	0	1	1	0	0	0	0	1	1	Nej	STEMI			1	2				Kardiell emboliprofylax (T455)	0	1	0	6	2
47178	74	2	Aldrig varit rökare	67.3348	29.7442	4	0	1	0	0	1	0	0	0	0	0	1	Nej	ST-höjningsinfarkt/utan pågående ischemi			1	2			Lungemboli (I269)		0	1	0	163	4
47299	70	2	Ex-rökare >1 mån	100.889	31.25	6	0	1	0	1	1	0	0	0	0	1	1	Nej	Instabil kranskärlssjukdom	Ja	Ja	1	2				Stroke (I639)	1	4	0	183	4
47437	72	1	Aldrig varit rökare		23.5479	4	0	1	1	0	1	0	0	0	0	0	1	Nej	STEMI			2	2				Vänsterkammartromb (I513)	1	4	0	179	2
47516	79	1	Aldrig varit rökare	41.995	22.0968	4	0	1	0	0	1	0	0	0	0	1	1	Ja	Instabil kranskärlssjukdom	Ja	Ja	1	2	FF primärprevention (I489)				1	4	0	183	4
47632	68	2	Aldrig varit rökare	143.01	33.6485	3	0	1	0	0	0	0	0	0	0	0	1	Nej	Instabil kranskärlssjukdom	Nej	Nej	2	2	FF primärprevention (I489)		Bentrombos (I803)		0	1	0	9	4
47720	64	1	Okänt	81.423	30.4915	1	1	0	0	0	0	0	0	0	0	1	1	Nej	Instabil kranskärlssjukdom	Ja	Ja	2	2	FF primärprevention (I489)				0	2	0	183	4
47819	70	1	Ex-rökare >1 mån	108.341	36.3322	2	0	1	0	0	0	0	0	0	0	1	1	Ja	Stabil angina pectoris			2	2	FF primärprevention (I489)				1	4	0	183	4
47870	69	2	Aldrig varit rökare	80.585	26.8923	3	0	1	0	0	0	0	0	0	0	1	1	Nej	Instabil kranskärlssjukdom	Nej	Nej	2	2	FF primärprevention (I489)				0	2	0	10	4
48285	74	1	Aldrig varit rökare	65.6428	24.3072	1	0	0	0	0	0	0	0	0	0	1	1	Nej	Stabil angina pectoris			1	2	FF primärprevention (I489)				0	2	0	183	4
48475	55	2	Aldrig varit rökare	75.9484	24.4418	5	1	1	1	0	1	0	0	0	1	1	2	Nej	Instabil kranskärlssjukdom	Ja	Ja	2	2		Mekanisk aortaklaff (I359+Z952)			1	3	1	86	4
48520	73	1	Aldrig varit rökare	106.825	36.4198	2	0	0	0	0	1	0	0	0	0	1	2	Ja	Stabil angina pectoris			2	2	FF primärprevention (I489)				0	2	0	183	4
48657	71	1	Ex-rökare >1 mån	72.2908	25.2092	3	0	1	0	0	1	0	0	0	0	1	1	Nej	Instabil kranskärlssjukdom	Ja	Ja	2	2	FF primärprevention (I489)				1	3	0	167	4
48937	61	1	Ex-rökare >1 mån	106.27	31.3469	4	1	1	1	0	1	0	0	0	0	1	1	Nej	Instabil kranskärlssjukdom	Ja	Nej	1	2	FF primärprevention (I489)			Hjärtinfarkt (I219)	1	3	0	182	4
48995	73	1	Aldrig varit rökare	83.8047	31.5559	4	1	0	0	1	0	0	0	0	0	1	1	Nej	Tyst ischemi			1	2	FF + Stroke/TIA (I489+I639)				0	2	0	183	4
49163	71	1	Ex-rökare >1 mån		24.0741	1	0	0	0	0	0	0	0	0	0	0	1	Nej	Instabil kranskärlssjukdom	Nej	Nej	1	2			Bentrombos (I803)		1	3	0	175	4
49369	79	2	Rökare	50.2665	17.3061	5	1	1	0	0	0	0	0	0	0	1	1	Nej	Hjärtsvikt/kardiomyopatiutredning			1	2	FF primärprevention (I489)				0	1	0	154	4
49401	60	1	Rökare	154.216	30.5985	2	0	1	1	0	0	0	0	0	0	1	1	Ja	Stabil angina pectoris			2	2	FF primärprevention (I489)				0	1	0	183	4
49456	76	1	Ex-rökare >1 mån	46.5105	27.7769	7	1	1	0	1	1	0	0	0	0	1	2	Nej	Instabil kranskärlssjukdom	Ja	Nej	1	2	FF + Stroke/TIA (I489+I639)				0	2	0	170	4
49606	61	1	Aldrig varit rökare	137.409	31.353	0	0	0	0	0	0	0	0	0	0	0	1	Nej	Arytmiutredning			2	2	FF primärprevention (I489)				1	3	0	183	4
49704	64	1	Ex-rökare >1 mån	90.8	23.8884	2	0	0	0	1	0	0	0	0	1	0	2	Nej	Instabil kranskärlssjukdom			1	2				Trombosprofylax (T455)	0	2	0	63	3
49734	76	1	Aldrig varit rökare	36.7917	24.6181	6	1	1	1	0	1	0	0	1	0	1	2	Ja	Instabil kranskärlssjukdom	Ja	Ja	2	2	FF primärprevention (I489)				0	1	1	24	4
49737	79	1	Aldrig varit rökare	77.6783	29.7004	6	0	1	0	1	1	0	0	0	0	1	1	Nej	Instabil kranskärlssjukdom	Ja	Ja	2	2	FF + Stroke/TIA (I489+I639)				1	3	0	111	4
49740	77	1	Ex-rökare >1 mån	78.9021	28.982	5	0	1	1	0	1	0	0	0	0	1	1	Ja	Instabil kranskärlssjukdom	Ja	Nej	2	2	FF primärprevention (I489)				1	3	0	181	4
49960	84	1	Aldrig varit rökare	38.3378	24.5351	4	0	1	0	0	1	0	0	0	1	1	2	Nej	Vitieutredning			2	2	FF primärprevention (I489)	Biologisk klaffprotes (Z953)			0	2	0	183	2
49985	73	1	Aldrig varit rökare	58.7977	23.4075	6	1	1	0	1	1	0	0	0	0	1	2	Ja	Stabil angina pectoris			1	2	FF + Stroke/TIA (I489+I639)				1	4	0	183	4
50094	63	1	Rökare	111.325	31.2637	0	0	0	0	0	0	0	0	0	0	1	1	Nej	Hjärtsvikt/kardiomyopatiutredning			2	2	FF primärprevention (I489)				0	1	0	87	4
50332	82	1	Ex-rökare >1 mån	55.2123	26.9896	4	0	1	1	0	0	0	0	0	0	1	1	Nej	Instabil kranskärlssjukdom	Ja	Nej	1	2	FF primärprevention (I489)				1	3	0	183	3
50410	76	1	Ex-rökare >1 mån	76.318	27.7323	2	0	0	0	0	0	0	0	0	0	1	1	Nej	Stabil angina pectoris			2	2	FF primärprevention (I489)				1	4	0	183	4
50497	76	1	Ex-rökare >1 mån	77.3774	30.2469	5	1	1	0	0	1	0	0	0	0	1	1	Ja	Instabil kranskärlssjukdom	Ja	Ja	1	2	FF primärprevention (I489)				1	4	0	108	4
50543	68	1	Ex-rökare >1 mån	15.636	33.0826	4	1	1	0	0	1	1	0	0	0	1	1	Nej	Arytmiutredning			2	2	FF primärprevention (I489)				0	1	0	176	4
50545	68	1	Rökare		24.2587	2	0	0	0	0	1	0	0	0	0	0	1	Nej	STEMI			2	2				Hjärtinfarkt (I219)	0	1	0	84	4
50575	65	1	Rökare		35.4442	3	1	0	0	0	1	0	0	0	0	1	1	Nej	Instabil kranskärlssjukdom	Ja	Nej	1	2	FF primärprevention (I489)				0	2	0	168	3
50590	47	1	Ex-rökare >1 mån		26.8464	2	0	0	1	0	1	0	0	0	0	0	1	Nej	STEMI			2	2				Vänsterkammartromb (I513)	1	4	0	31	4
50729	77	2	Aldrig varit rökare	57.204	18.7962	7	0	1	0	1	1	0	0	0	0	1	2	Nej	Instabil kranskärlssjukdom	Ja	Ja	2	2	FF primärprevention (I489)	Biologisk klaffprotes (Z953)			1	3	0	183	4
50779	82	2	Aldrig varit rökare	48.7313	19.7232	8	0	1	1	1	1	0	0	0	0	0	1	Nej	Instabil kranskärlssjukdom	Ja	Nej	2	2				Hjärtinfarkt (I219)	0	2	0	183	3
50911	63	1	Ex-rökare >1 mån	106.513	34.5581	3	1	0	1	0	1	0	0	0	0	1	2	Nej	Stabil angina pectoris			1	2				Kardiomyopati (I429)	1	3	0	183	4
50918	78	2	Aldrig varit rökare	73.721	24.539	4	0	1	0	0	0	0	0	0	1	1	1	Nej	Arytmiutredning			2	2	FF primärprevention (I489)				1	3	0	34	4
51078	66	1	Ex-rökare >1 mån	66.2588	21.9136	2	0	1	0	0	0	0	0	0	0	1	1	Nej	Stabil angina pectoris			2	2	FF primärprevention (I489)				1	3	0	183	4
51123	66	1	Aldrig varit rökare			2	0	0	0	0	1	0	0	0	0	1	1	Nej	STEMI			2	2	FF primärprevention (I489)				1	3	0	14	4
51134	78	1	Ex-rökare >1 mån		31.6885	4	0	1	0	0	1	0	0	0	0	1	1	Nej	Instabil kranskärlssjukdom	Ja	Ja	2	2	FF primärprevention (I489)				1	4	0	28	4
51142	69	1	Aldrig varit rökare	70.1194	24.0238	4	0	0	0	1	1	0	0	0	0	1	1	Ja	Instabil kranskärlssjukdom	Ja	Nej	1	1	FF + Stroke/TIA (I489+I639)				1	4	0	177	4
51144	77	2	Aldrig varit rökare	117.146	27.6095	7	0	1	0	1	1	0	0	0	0	1	1	Nej	Instabil kranskärlssjukdom	Ja	Ja	2	2	FF primärprevention (I489)				0	2	0	94	4
51259	78	2	Ex-rökare >1 mån	55.5213	30.111	7	1	0	0	1	1	0	0	0	1	1	1	Nej	Vitieutredning			1	2	FF primärprevention (I489)	Biologisk klaffprotes (Z953)			0	1	1	15	4
51324	76	1	Okänt	59.0624	26.8519	6	1	1	0	1	0	0	0	0	0	0	1	Nej	Instabil kranskärlssjukdom	Ja	Ja	2	2				Vänsterkammardysfunktion (Q234)	0	2	0	183	3
51372	62	2	Ex-rökare >1 mån	151.022	31.1951	5	1	0	0	1	1	0	0	0	0	0	1	Nej	Misstänkt komplikation Angio/PCI			2	2				Vänsterkammartromb (I513)	0	2	0	166	4
51404	77	1	Aldrig varit rökare	56.489	27.3356	7	1	1	0	1	1	1	0	0	0	1	2	Ja	Instabil kranskärlssjukdom	Ja	Nej	1	2		Mekanisk aortaklaff (I359+Z952)			1	3	0	161	4
51564	87	1	Ex-rökare >1 mån			4	1	0	0	0	1	0	0	0	0	1	1	Nej	Arytmiutredning			2	2	FF primärprevention (I489)				0	1	0	183	3
51581	83	1	Aldrig varit rökare	59.5875	23.939	3	0	0	0	0	1	0	0	0	0	1	1	Nej	Instabil kranskärlssjukdom	Ja	Nej	2	2	FF primärprevention (I489)				0	1	0	168	4
51639	69	1	Okänt		24.4898	3	1	1	0	0	0	0	0	0	0	1	2	Nej	Hjärtstopp			2	2	FF primärprevention (I489)	Mekanisk mitralis + aortaklaff (I059+I359+Z952)			1	3	0	173	4
51716	72	1	Aldrig varit rökare	43.13	26.6097	3	0	1	0	0	1	0	0	0	0	0	2	Nej	Instabil kranskärlssjukdom	Ja	Okänt	1	2				Vänsterkammartromb (I513)	0	1	0	159	4
51874	58	1	Ex-rökare >1 mån	147.817	31.2175	0	0	0	0	0	0	0	0	0	0	1	1	Nej	Hjärtsvikt/kardiomyopatiutredning			2	2	FF primärprevention (I489)				1	3	0	183	4
51903	74	1	Okänt			5	0	1	1	1	0	0	0	0	0	1	2	Nej	Stabil angina pectoris			2	2				Kardiell emboliprofylax (T455)	1	3	1	31	4
51907	68	1	Ex-rökare >1 mån	73.8957	28.075	6	1	1	0	1	1	0	0	0	0	1	1	Nej	Instabil kranskärlssjukdom			2	2	FF primärprevention (I489)				1	3	0	183	4
52089	79	1	Aldrig varit rökare	54.5891	25.5922	3	0	1	0	0	0	0	0	0	0	1	1	Ja	Stabil angina pectoris			2	1	FF primärprevention (I489)				1	4	0	183	2
52152	78	2	Aldrig varit rökare	72.5352	28.9993	6	1	1	0	0	1	0	0	0	0	1	1	Ja	Instabil kranskärlssjukdom	Ja	Ja	1	2	FF primärprevention (I489)				0	2	0	183	4
52389	60	1	Aldrig varit rökare		31.1419	3	1	1	0	0	1	0	0	0	0	0	1	Nej	STEMI			2	2				Vänsterkammardysfunktion (Q234)	0	1	0	177	4
52442	66	2	Ex-rökare >1 mån	101.05	30.8444	3	0	1	0	0	0	0	0	0	0	1	1	Nej	Stabil angina pectoris			2	2	FF primärprevention (I489)				1	3	0	183	4
52508	76	1	Aldrig varit rökare	137.802	38.9446	5	1	1	0	0	1	0	0	0	0	0	1	Nej	Instabil kranskärlssjukdom			2	2			Lungemboli (I269)		1	3	0	183	4
52646	77	2	Ex-rökare >1 mån			5	0	1	0	0	1	0	0	0	0	1	1	Nej	Stabil angina pectoris			2	0	FF primärprevention (I489)				1	3	0	169	4
52770	56	2	Rökare			2	0	0	0	0	1	0	0	0	0	0	1	Nej	STEMI			1	2				Hjärtinfarkt (I219)	1	4	0	125	4
52783	70	2	Ex-rökare >1 mån	54.9467	31.6118	8	1	1	1	1	1	0	0	0	0	1	2	Nej	Instabil kranskärlssjukdom			1	2	FF primärprevention (I489)				1	4	0	71	3
52812	74	1	Ex-rökare >1 mån	82.5931	28.7347	6	0	1	1	1	1	0	0	0	0	1	2	Nej	Stabil angina pectoris			2	2	FF primärprevention (I489)				1	3	0	183	4
53084	58	1	Ex-rökare >1 mån	163.914	28.9187	2	1	0	0	0	1	0	0	0	0	0	1	Nej	ST-höjningsinfarkt/utan pågående ischemi			1	2				Vänsterkammartromb (I513)	1	4	0	160	4
53157	60	1	Rökare	85.6409	24.7843	3	1	1	0	0	1	0	0	0	0	1	1	Ja	STEMI			2	2	FF primärprevention (I489)				1	4	0	68	4
53216	61	1	Rökare	74.7208	26.1224	3	1	1	0	0	1	0	0	0	0	0	1	Nej	STEMI			2	2				Hjärtinfarkt (I219)	0	2	0	174	4
53234	79	2	Aldrig varit rökare			4	0	0	0	0	1	0	0	0	0	1	1	Nej	STEMI			2	2	FF primärprevention (I489)			Vänsterkammartromb (I513)	0	1	0	33	4
53236	71	2	Aldrig varit rökare		26.1962	3	0	0	0	0	1	0	0	0	0	0	1	Nej	Tyst ischemi			1	2				Hjärtinfarkt (I219)	1	3	1	161	4
53335	71	1	Aldrig varit rökare			4	1	1	0	0	1	0	0	0	0	1	1	Ja	STEMI			2	1	FF primärprevention (I489)				1	3	0	167	4
53341	70	1	Aldrig varit rökare		23.5898	2	0	0	0	0	1	0	0	0	0	0	1	Nej	STEMI			1	2			Bentrombos + Lungemboli (I803+I269)	Koagulationsrubbning (D686)	0	2	0	183	3
53383	55	1	Ex-rökare >1 mån		28.0822	2	0	1	0	0	1	0	0	0	1	1	2	Ja	STEMI			1	2	FF primärprevention (I489)				0	2	0	183	4
53550	68	1	Aldrig varit rökare	83.7378	26.1962	3	0	1	0	0	1	0	0	0	0	1	1	Nej	Arytmiutredning			2	2	FF primärprevention (I489)				0	1	0	183	4
53609	76	2	Ex-rökare >1 mån	56.2095	27.0552	5	1	0	0	0	1	0	0	0	0	0	1	Nej	Stabil angina pectoris			2	2			Lungemboli (I269)		0	1	0	33	4
53666	78	2	Aldrig varit rökare	71.4362	26.8386	6	0	1	1	0	1	0	0	0	0	1	1	Ja	Stabil angina pectoris			2	2	FF primärprevention (I489)			Hjärtinfarkt (I219)	1	3	0	183	3
53725	47	1	Okänt			2	0	0	1	0	1	0	0	0	0	0	1	Nej	STEMI			2	2				Vänsterkammartromb (I513)	0	1	0	161	4
53910	35	1	Aldrig varit rökare		25.3815	1	0	0	0	0	1	0	0	0	0	0	1	Nej	STEMI			2	0				Hjärtinfarkt (I219)	1	3	0	177	2
53948	82	1	Aldrig varit rökare	49.3725	23.4236	3	0	0	0	0	1	0	0	0	0	1	1	Nej	Instabil kranskärlssjukdom	Ja	Nej	2	2	FF primärprevention (I489)				0	1	0	183	4
54013	65	1	Aldrig varit rökare	95.0747	26.8406	1	0	0	0	0	0	0	0	0	0	1	1	Nej	Stabil angina pectoris			1	1	FF primärprevention (I489)				0	2	0	183	1
54043	65	1	Ex-rökare >1 mån	80.1663	30.6148	6	1	1	0	1	1	0	0	0	0	1	1	Ja	Instabil kranskärlssjukdom	Nej	Ja	2	2	FF primärprevention (I489)				1	4	0	10	4
54056	80	2	Aldrig varit rökare	57.8058	26.1752	8	0	1	1	1	1	0	0	0	1	1	1	Nej	Vitieutredning			2	2	FF + Artäremboli (I489+I749)	Biologisk klaffprotes (Z953)			0	2	0	64	4
54191	59	1	Aldrig varit rökare	90.2004	32.0988	4	1	1	1	0	1	0	0	0	0	0	1	Ja	Stabil angina pectoris			1	1				Vänsterkammartromb (I513)	1	3	0	76	4
54242	71	1	Ex-rökare >1 mån	79.2819	25.5922	4	0	0	0	1	1	0	0	0	0	0	1	Nej	Instabil kranskärlssjukdom	Nej	Ja	2	2				Stroke (I639)	0	2	0	86	4
54312	72	1	Ex-rökare >1 mån			3	0	1	0	0	1	0	0	0	0	0	1	Nej	STEMI			2	1				Kardiell emboliprofylax (T455)	1	3	0	180	4
54390	65	2	Rökare	106.098		4	0	1	0	0	1	0	0	0	0	0	1	Nej	STEMI			2	2		Biologisk klaffprotes (Z953)			0	2	0	108	2
54428	53	2	Rökare	48.4044	19.2894	3	1	0	0	0	1	0	0	0	0	1	1	Nej	Instabil kranskärlssjukdom			1	2	FF primärprevention (I489)				1	3	0	177	4
54433	77	2	Aldrig varit rökare	35.4054	19.9219	6	1	1	0	0	1	0	0	0	0	1	1	Nej	Instabil kranskärlssjukdom	Ja	Ja	1	2	FF primärprevention (I489)				0	2	0	16	4
54629	62	1	Aldrig varit rökare			4	0	1	1	1	0	0	0	0	0	1	1	Nej	Instabil kranskärlssjukdom	Nej	Nej	1	2	FF primärprevention (I489)				1	4	0	183	4
54650	72	1	Aldrig varit rökare	55.0431	28.3951	6	0	1	1	1	1	1	0	0	0	0	1	Nej	STEMI			1	2			Lungemboli (I269)		0	1	0	80	2
54700	81	1	Ex-rökare >1 mån	50.3719	31.2213	6	1	1	1	0	1	0	0	0	1	0	1	Nej	STEMI			1	2				Hjärtinfarkt (I219)	1	4	0	181	4
54714	70	2	Aldrig varit rökare		21.1553	4	1	0	0	0	1	0	0	0	0	0	1	Nej	ST-höjningsinfarkt/utan pågående ischemi			2	1	FF primärprevention (I489)			Hjärtinfarkt (I219)	1	3	0	178	1
54998	83	2	Okänt			8	1	1	0	1	1	0	0	0	0	1	1	Nej	STEMI			2	2	FF + Stroke/TIA (I489+I639)				1	3	0	183	4
55048	63	1	Aldrig varit rökare	92.5359	30.4218	3	1	1	0	0	1	0	0	0	0	0	1	Ja	STEMI			2	2				Hjärtinfarkt (I219)	0	1	0	182	4
55145	70	1	Ex-rökare >1 mån	98.2671	31.0477	5	1	1	1	0	1	0	0	1	0	1	1	Ja	STEMI			2	2	FF primärprevention (I489)			Hjärtinfarkt (I219)	0	1	0	8	2
55149	64	1	Aldrig varit rökare	67.8663	31.9508	2	0	0	0	1	0	0	0	0	0	1	1	Nej	Instabil kranskärlssjukdom	Nej	Ja	2	2	FF + Stroke/TIA (I489+I639)				0	1	0	183	4
55312	65	1	Ex-rökare >1 mån	100.199	37.3233	4	0	1	1	0	1	0	0	0	0	0	1	Nej	Instabil kranskärlssjukdom	Ja	Ja	2	2			Bentrombos (I803)		1	4	0	183	4
55341	66	1	Rökare		27.7743	5	0	1	0	1	1	0	0	0	0	0	1	Nej	STEMI			1	2				Vänsterkammartromb (I513)	0	2	0	180	4
55604	68	1	Aldrig varit rökare	113.432	28.7037	5	1	1	1	0	1	0	0	0	0	1	2	Nej	Stabil angina pectoris			2	2	FF primärprevention (I489)				1	4	0	183	4
55615	76	1	Aldrig varit rökare	59.7671	24.4646	5	1	1	0	0	1	0	0	0	0	1	2	Nej	Instabil kranskärlssjukdom	Nej	Nej	1	2	FF primärprevention (I489)				0	2	0	181	4
55674	56	1	Aldrig varit rökare	138.804	27.7148	1	0	1	0	0	0	0	0	0	0	1	1	Nej	Stabil angina pectoris			2	2	FF primärprevention (I489)				1	3	0	183	4
55693	73	1	Okänt	52.2447	25.1953	4	0	1	1	0	1	0	0	0	0	1	1	Nej	STEMI			2	2	FF primärprevention (I489)				0	1	0	35	4
55778	84	1	Aldrig varit rökare		24.2215	6	1	1	1	0	1	0	0	0	0	1	1	Nej	STEMI			1	2	FF primärprevention (I489)			Vänsterkammartromb (I513)	0	2	0	167	4
55782	54	1	Ex-rökare >1 mån	131.715	31.3541	0	0	0	0	0	0	0	0	0	0	1	1	Nej	Tyst ischemi			2	2	FF primärprevention (I489)				0	1	0	178	4
55828	79	1	Aldrig varit rökare	43.2719	20.4529	4	0	1	0	0	1	0	0	0	1	1	1	Nej	Instabil kranskärlssjukdom	Ja	Nej	2	0	FF primärprevention (I489)			Hjärtinfarkt (I219)	0	1	1	24	2
55830	74	1	Ex-rökare >1 mån	67.1873	28.4082	6	1	1	0	1	1	0	0	0	1	1	2	Ja	Stabil angina pectoris			2	2				Stroke (I639)	1	4	0	183	4
55906	69	1	Okänt		27.1706	3	0	1	0	0	1	0	0	0	0	1	1	Ja	Stabil angina pectoris			2	0	FF primärprevention (I489)				1	3	0	183	1
55931	80	1	Okänt	40.9587	28.7197	7	1	1	0	1	1	0	0	0	0	1	1	Nej	Instabil kranskärlssjukdom	Ja	Ja	2	2	FF primärprevention (I489)				1	4	0	56	4
56024	81	1	Aldrig varit rökare	79.926	25.6055	4	1	0	0	0	1	0	0	0	0	1	2	Nej	Instabil kranskärlssjukdom	Ja	Ja	1	0	FF primärprevention (I489)				0	1	0	183	1
56086	81	1	Ex-rökare >1 mån	87.5696	24.8356	4	0	1	0	0	1	0	0	0	0	1	1	Ja	Stabil angina pectoris			2	2	FF primärprevention (I489)				0	1	1	20	4
56143	70	1	Ex-rökare >1 mån	59.5875	17.0403	5	1	0	0	1	1	0	0	0	0	0	2	Nej	Hjärtsvikt/kardiomyopatiutredning			2	2		Mekanisk aortaklaff (I359+Z952)			0	2	0	183	4
56147	85	1	Ex-rökare >1 mån			8	1	1	1	1	1	0	0	0	0	1	1	Nej	Instabil kranskärlssjukdom	Ja	Nej	2	2	FF + Stroke/TIA (I489+I639)				0	1	0	21	3
56254	81	1	Aldrig varit rökare	78.1258	26.023	3	0	1	0	0	0	0	0	0	0	1	1	Nej	Instabil kranskärlssjukdom	Ja	Ja	2	2	FF primärprevention (I489)				1	4	0	24	4
56325	65	1	Ex-rökare >1 mån			5	1	1	1	0	1	0	0	0	0	1	1	Ja	Stabil angina pectoris			1	2	FF primärprevention (I489)				1	4	0	183	3
56408	62	1	Ex-rökare >1 mån	71.9756	31.5617	3	1	1	0	0	1	0	0	0	0	1	2	Ja	STEMI			1	2	FF primärprevention (I489)				1	3	0	183	4
56555	74	1	Aldrig varit rökare	92.7457	35.9862	3	1	1	0	0	0	0	0	0	0	1	1	Nej	Hjärtsvikt/kardiomyopatiutredning			2	2	FF primärprevention (I489)				0	2	0	183	4
56587	78	1	Okänt	62.927	30.3673	6	1	1	1	0	1	1	0	0	1	1	2	Ja	Instabil kranskärlssjukdom	Ja	Ja	2	2	FF primärprevention (I489)			Kardiell emboliprofylax (T455)	0	1	1	11	4
56590	65	1	Rökare	72.8043	21.2245	2	0	0	0	0	1	0	0	0	0	1	1	Nej	Instabil kranskärlssjukdom	Ja	Ja	2	2	FF primärprevention (I489)				1	3	0	72	4
56692	75	1	Ex-rökare >1 mån	83.2944	30.0266	4	1	0	0	0	1	0	0	0	0	1	1	Ja	Instabil kranskärlssjukdom	Nej	Okänt	1	2	FF primärprevention (I489)				0	1	0	166	4
56905	73	1	Aldrig varit rökare			5	0	1	0	1	1	0	0	0	0	1	1	Nej	STEMI			1	2	FF primärprevention (I489)				1	4	0	183	4
56923	65	1	Ex-rökare >1 mån	98.6676	30.4578	3	0	1	0	0	1	0	0	0	0	1	1	Nej	STEMI			2	2	FF primärprevention (I489)				1	4	0	170	4
57112	71	2	Ex-rökare >1 mån	88.6196	31.2092	3	0	1	0	0	0	0	0	0	0	1	1	Nej	Stabil angina pectoris			2	2	FF primärprevention (I489)				0	2	0	183	4
57119	71	1	Ex-rökare >1 mån		26.7755	3	0	1	0	0	1	0	0	0	0	1	1	Ja	Instabil kranskärlssjukdom			2	2	FF primärprevention (I489)				1	4	0	183	3
57192	52	1	Aldrig varit rökare		19.9432	1	0	0	0	0	1	0	0	0	0	0	1	Nej	Instabil kranskärlssjukdom	Ja	Ja	2	2		Mekanisk aortaklaff (I359+Z952)			0	2	0	183	4
57268	79	1	Ex-rökare >1 mån			6	1	1	1	0	1	1	0	0	0	1	1	Nej	Instabil kranskärlssjukdom	Ja	Okänt	1	2	FF primärprevention (I489)				0	1	0	26	3
57325	83	1	Aldrig varit rökare	80.0986	26.0617	6	0	1	0	1	1	0	0	0	0	1	1	Ja	Stabil angina pectoris			2	2	FF primärprevention (I489)				1	3	0	183	4
57336	75	2	Aldrig varit rökare	95.1935	29.7442	4	1	0	0	0	0	0	0	0	0	1	1	Nej	Stabil angina pectoris			2	2	FF primärprevention (I489)				0	2	0	43	3
57521	70	1	Ex-rökare >1 mån			4	1	1	0	0	1	0	0	0	0	1	1	Nej	Stabil angina pectoris			2	2				Hjärtinfarkt (I219)	0	1	0	7	4
57593	65	1	Aldrig varit rökare		28.306	3	1	0	0	0	1	0	0	0	0	0	2	Nej	Instabil kranskärlssjukdom			1	2		Mekanisk aortaklaff (I359+Z952)			0	2	0	183	3
57668	58	2	Rökare	119.463	29.0698	2	0	0	0	0	1	0	0	0	0	0	2	Nej	Stabil angina pectoris			2	2				Kardiell emboliprofylax (T455)	0	1	0	42	3
57698	72	1	Ex-rökare >1 mån	77.18	26.8519	3	0	1	0	0	1	0	0	0	0	0	1	Ja	Instabil kranskärlssjukdom	Ja	Ja	2	2	FF primärprevention (I489)				0	2	0	183	4
58176	77	2	Aldrig varit rökare	59.5875	30.4832	8	0	1	1	1	1	0	0	0	0	1	1	Nej	Instabil kranskärlssjukdom	Ja	Ja	2	2	FF + Stroke/TIA (I489+I639)				0	1	0	35	3
58250	72	1	Aldrig varit rökare	80.1485	25	3	0	1	0	0	1	0	0	0	0	1	1	Nej	Instabil kranskärlssjukdom	Ja	Nej	2	2	FF primärprevention (I489)				0	2	0	183	3
58275	67	2	Ex-rökare >1 mån		22.2063	4	0	1	0	0	1	0	0	0	0	0	1	Nej	STEMI			2	2				Vänsterkammartromb (I513)	0	1	0	99	4
58452	84	1	Aldrig varit rökare	56.6513	24.2202	6	0	1	0	1	1	0	0	0	0	1	1	Nej	Instabil kranskärlssjukdom	Ja	Ja	2	2	FF primärprevention (I489)			Hjärtinfarkt (I219)	0	1	0	183	4
58500	72	1	Rökare	49.3674	23.1837	6	1	1	0	1	1	0	0	0	0	1	2	Ja	Hjärtsvikt/kardiomyopatiutredning			2	2	FF primärprevention (I489)				1	3	0	183	4
58596	76	1	Aldrig varit rökare	90.5368	24.8584	4	0	1	0	0	1	0	0	0	0	1	1	Ja	Instabil kranskärlssjukdom	Nej	Ja	2	2	FF primärprevention (I489)	Biologisk klaffprotes (Z953)			1	3	0	163	4
58944	56	2	Rökare		36.5798	4	0	1	1	0	1	0	0	0	1	0	1	Ja	STEMI			2	2				Vänsterkammardysfunktion (Q234)	0	2	1	105	4
59020	84	2	Ex-rökare >1 mån	54.9284	23.6614	5	1	0	0	0	1	0	0	0	0	0	1	Nej	STEMI			1	2			Lungemboli recidiv (I269)		1	4	0	74	4
59121	60	1	Rökare			2	0	1	0	0	1	0	0	0	0	1	1	Ja	STEMI			2	1	FF primärprevention (I489)				0	2	0	183	4
59141	72	1	Aldrig varit rökare	129.001	33.4582	4	0	0	0	1	1	0	0	0	0	1	1	Nej	Instabil kranskärlssjukdom	Ja	Ja	2	2	FF + Stroke/TIA (I489+I639)				1	4	0	180	4
59171	64	1	Aldrig varit rökare		25.2595	5	1	1	0	1	1	0	0	0	0	1	1	Ja	ST-höjningsinfarkt/utan pågående ischemi			2	0	FF + Stroke/TIA (I489+I639)				0	2	0	183	1
59290	87	2	Aldrig varit rökare	27.8659		5	0	1	0	0	1	0	0	0	0	1	1	Nej	STEMI			2	2	FF primärprevention (I489)				0	2	0	180	3
59353	84	2	Aldrig varit rökare	40.5573	28.251	4	0	1	0	0	0	0	0	0	0	1	1	Nej	Stabil angina pectoris			2	2	FF primärprevention (I489)				0	2	0	183	4
59427	78	1	Ex-rökare >1 mån	70.37	26.3656	2	0	0	0	0	0	0	0	0	0	1	2	Nej	Stabil angina pectoris			1	2	FF primärprevention (I489)				1	4	0	183	4
59624	70	2	Ex-rökare >1 mån	91.935	30.8642	3	0	1	0	0	0	0	0	0	0	1	1	Ja	Stabil angina pectoris			2	1	FF primärprevention (I489)				1	4	0	183	4
59836	56	1	Ex-rökare >1 mån	77.8286	25.8264	3	1	1	0	0	1	0	0	0	0	1	2	Nej	Stabil angina pectoris			1	2		Mekanisk mitralisklaff (I059+Z952)			0	1	0	183	3
59841	48	1	Rökare		34.2857	1	0	0	0	0	1	0	0	0	0	0	1	Nej	STEMI			2	2				Hjärtinfarkt (I219)	0	1	0	47	4
59877	64	1	Aldrig varit rökare	74.456	25.0298	3	0	0	0	1	1	0	0	0	0	0	2	Nej	Instabil kranskärlssjukdom	Ja	Ja	2	1		Mekanisk aortaklaff (I359+Z952)			1	4	0	183	4
59956	73	1	Aldrig varit rökare			3	1	1	0	0	0	0	0	0	0	1	1	Nej	Hjärtsvikt/kardiomyopatiutredning			1	2	FF primärprevention (I489)				1	4	0	167	3
59959	66	1	Rökare	108.693	32.3232	5	1	1	1	0	1	1	0	0	0	1	1	Nej	Hjärtsvikt/kardiomyopatiutredning			2	2	FF primärprevention (I489)			Vänsterkammartromb (I513)	1	3	0	183	4
59972	81	1	Ex-rökare >1 mån	51.319	28.3737	7	1	1	0	1	1	0	0	0	0	1	1	Ja	Stabil angina pectoris			2	2	FF + Artäremboli (I489+I749)				1	3	0	11	4
60021	70	1	Aldrig varit rökare	81.0714	28.9051	3	0	0	0	1	0	0	0	0	0	1	1	Nej	Stabil angina pectoris			2	2	FF + Stroke/TIA (I489+I639)				0	1	0	9	3
60051	72	1	Ex-rökare >1 mån	140.327	45.1963	3	0	1	0	0	1	0	0	0	0	1	1	Ja	Oklara bröstsmärtor			2	1			Bentrombos recidiv (I803)		1	3	0	183	4
60079	74	1	Ex-rökare >1 mån	45.5222	26.0933	7	1	1	1	1	1	0	0	0	0	1	2	Nej	Instabil kranskärlssjukdom	Ja	Nej	2	2	FF primärprevention (I489)			Stroke (I639)	1	3	0	183	4
60141	74	1	Ex-rökare >1 mån		27.3588	4	1	0	0	1	0	0	0	0	0	1	1	Ja	Instabil kranskärlssjukdom	Ja	Nej	1	2	FF primärprevention (I489)				0	1	0	39	4
60223	67	2	Aldrig varit rökare		24.1415	3	0	0	0	0	1	0	0	0	0	1	1	Nej	STEMI			2	2	FF primärprevention (I489)				0	2	0	180	4
60280	70	2	Aldrig varit rökare	88.5013	32.7186	4	0	1	0	0	1	0	0	1	1	1	1	Nej	Instabil kranskärlssjukdom	Ja	Okänt	1	2	FF primärprevention (I489)				0	2	1	59	4
60303	58	1	Aldrig varit rökare	65.0733	25.6801	2	1	1	0	0	0	0	0	0	1	1	1	Nej	Arytmiutredning			1	2	FF primärprevention (I489)				0	2	0	138	4
60365	57	1	Ex-rökare >1 mån	104.254	27.102	5	1	1	1	1	0	0	0	0	0	1	1	Ja	Instabil kranskärlssjukdom	Ja	Nej	2	2	FF primärprevention (I489)				0	1	0	172	4
60497	81	1	Ex-rökare >1 mån	81.7596	31.3536	3	0	0	0	0	1	0	0	0	0	1	1	Ja	Instabil kranskärlssjukdom	Ja	Nej	2	1	FF primärprevention (I489)				1	3	0	108	4
60510	71	1	Ex-rökare >1 mån	60.7341	24.5351	3	0	1	0	0	1	0	0	0	0	1	1	Nej	Instabil kranskärlssjukdom	Ja	Ja	2	2	FF primärprevention (I489)				1	4	0	114	4
60677	59	1	Ex-rökare >1 mån	87.7178	31.055	4	1	1	1	0	1	0	0	0	0	1	2	Ja	Arytmiutredning			1	1	FF primärprevention (I489)				0	2	0	183	4
60705	68	1	Aldrig varit rökare	88.961	30.4705	2	0	1	0	0	0	0	0	0	0	1	1	Nej	Instabil kranskärlssjukdom	Nej	Ja	2	2	FF primärprevention (I489)				1	3	0	175	4
60706	54	1	Aldrig varit rökare	99.8284	27.1706	3	1	0	1	0	1	0	0	0	0	1	1	Nej	STEMI			2	2	FF primärprevention (I489)				0	1	0	6	1
60724	77	1	Ex-rökare >1 mån			3	0	1	0	0	0	0	0	0	0	1	1	Nej	Tyst ischemi			1	2	FF primärprevention (I489)				1	4	0	183	3
60784	69	1	Rökare		17.5926	3	1	0	0	0	1	0	0	0	0	0	1	Nej	STEMI			2	2				Vänsterkammardysfunktion (Q234)	0	1	0	35	4
60864	69	1	Aldrig varit rökare	59.2984	23.5479	4	1	1	0	0	1	0	0	0	0	1	2	Nej	Stabil angina pectoris			2	2	FF primärprevention (I489)				1	3	0	183	4
60884	69	1	Aldrig varit rökare	81.6181	24.6559	4	0	0	0	1	1	0	0	0	0	1	1	Nej	Instabil kranskärlssjukdom	Ja	Nej	2	2	FF + Stroke/TIA (I489+I639)				1	4	0	183	4
60899	78	1	Ex-rökare >1 mån	55.3337	30.7394	5	1	1	0	0	1	0	0	0	0	1	1	Ja	Arytmiutredning			1	1	FF primärprevention (I489)				1	3	0	59	4
60906	73	1	Ex-rökare >1 mån	62.4369	27.968	3	1	1	0	0	0	0	0	0	0	1	1	Ja	Stabil angina pectoris			1	2	FF primärprevention (I489)				0	1	0	183	4
60907	44	1	Rökare		31.6991	2	0	1	0	0	1	0	0	0	0	0	1	Nej	Instabil kranskärlssjukdom	Ja	Nej	1	0				Artärtrombos (I749)	0	2	0	179	4
60950	80	2	Aldrig varit rökare		24.6094	7	0	1	0	1	1	0	0	0	0	0	1	Nej	STEMI			2	2	FF primärprevention (I489)			Hjärtinfarkt (I219)	0	2	0	177	4
61042	83	1	Ex-rökare >1 mån	52.6091	24.4418	4	0	1	0	0	1	0	0	0	0	1	1	Nej	Instabil kranskärlssjukdom	Ja	Ja	1	2	FF primärprevention (I489)				0	1	0	168	4
61232	82	1	Ex-rökare >1 mån		27.4717	5	1	1	0	0	1	0	0	0	0	1	1	Nej	STEMI			2	2	FF primärprevention (I489)				1	4	0	179	4
61314	84	1	Aldrig varit rökare	43.663	27.9904	5	1	1	0	0	1	0	0	0	0	1	2	Nej	Stabil angina pectoris			2	2	FF primärprevention (I489)				1	3	0	183	2
61364	85	1	Ex-rökare >1 mån	43.1724	25.0135	6	0	1	1	1	0	0	0	0	0	1	1	Nej	Instabil kranskärlssjukdom	Ja	Ja	2	2	FF primärprevention (I489)				1	3	0	178	4
61661	81	1	Ex-rökare >1 mån	55.8042	23.03	2	0	0	0	0	0	0	0	0	0	1	1	Ja	Instabil kranskärlssjukdom	Ja	Nej	2	2	FF primärprevention (I489)				0	2	0	183	4
61677	66	2	Ex-rökare >1 mån		30.4687	4	0	1	0	0	1	0	0	0	0	0	1	Nej	STEMI			2	2				Hjärtinfarkt (I219)	1	4	0	78	2
61721	44	1	Rökare	91.699	24.8356	1	0	0	0	0	1	0	0	0	0	0	1	Nej	STEMI			1	2				Hjärtinfarkt (I219)	0	2	0	90	2
61746	72	2	Aldrig varit rökare		23.03	4	0	1	0	0	1	0	0	0	0	0	1	Nej	STEMI			2	2			Lungemboli (I269)	Hjärtinfarkt (I219)	0	2	0	135	4
61763	65	1	Ex-rökare >1 mån	66.738	38.2812	5	1	1	1	0	1	0	0	0	1	1	1	Ja	Instabil kranskärlssjukdom			1	1	FF primärprevention (I489)				0	1	1	160	3
61813	70	1	Ex-rökare >1 mån	53.8644	26.4236	6	1	1	0	1	1	0	0	0	0	1	1	Ja	Instabil kranskärlssjukdom	Ja	Ja	2	2	FF primärprevention (I489)				1	4	0	183	4
61930	81	1	Ex-rökare >1 mån	51.3038	32.872	4	0	1	0	0	1	0	0	0	0	1	1	Ja	Oklara bröstsmärtor			2	2	FF primärprevention (I489)				0	1	0	183	4
61989	62	1	Aldrig varit rökare	127.525	36.1313	3	0	1	1	0	1	0	0	0	0	1	1	Nej	Instabil kranskärlssjukdom	Ja	Nej	1	2	FF primärprevention (I489)				0	2	0	139	4
62083	71	1	Ex-rökare >1 mån	59.3481	32.41	4	1	1	1	0	0	1	0	0	0	0	1	Nej	Stabil angina pectoris			2	2			Lungemboli (I269)		0	1	0	15	4
62087	82	1	Aldrig varit rökare	32.708	24.3827	4	1	1	0	0	0	1	0	0	0	1	1	Nej	Stabil angina pectoris			2	2	FF primärprevention (I489)				1	4	0	67	4
62157	71	2	Ex-rökare >1 mån	49.9883	25.2994	6	1	0	0	1	1	0	0	0	0	1	1	Nej	Aortaaneurysm/dissektion			1	2				Kärlrekonstruktion (Z959)	0	1	0	24	1
62240	85	1	Aldrig varit rökare	61.7465	31.4879	3	0	0	0	0	1	0	0	0	0	1	2	Ja	Instabil kranskärlssjukdom	Ja	Ja	2	2	FF primärprevention (I489)			Hjärtinfarkt (I219)	0	2	0	183	3
62246	56	1	Rökare	43.3919	22.4088	2	1	0	0	0	1	0	0	0	0	0	1	Nej	Instabil kranskärlssjukdom	Ja	Ja	2	2				Vänsterkammartromb (I513)	1	4	0	183	4
62249	70	1	Aldrig varit rökare	73.2706	26.7949	3	0	1	1	0	0	0	0	0	0	1	1	Ja	Instabil kranskärlssjukdom	Ja	Nej	2	2	FF primärprevention (I489)				0	2	0	183	4
62256	69	1	Rökare	94.5133	29.9836	5	0	1	0	1	1	0	0	1	0	1	1	Ja	Stabil angina pectoris			2	2	FF + Stroke/TIA (I489+I639)				0	2	0	183	4
62290	54	1	Aldrig varit rökare	171.7	47.6735	1	0	1	0	0	0	0	0	0	0	0	1	Nej	Stabil angina pectoris			2	2			Bentrombos (I803)		0	2	0	183	4
62422	60	1	Ex-rökare >1 mån	33.5642	32.112	3	1	1	0	0	1	1	0	0	0	0	2	Ja	Stabil angina pectoris			1	2			Bentrombos + Lungemboli (I803+I269)		1	4	1	77	4
62561	68	2	Aldrig varit rökare	56.4085	26.3656	5	0	1	1	0	1	0	0	0	1	1	2	Ja	Instabil kranskärlssjukdom	Nej	Nej	2	2	FF + Stroke/TIA (I489+I639)			Carotisstenos (I669)	1	3	0	42	4
62583	66	1	Aldrig varit rökare	87.4896	31.21	3	0	1	0	0	1	0	0	0	0	1	1	Nej	Instabil kranskärlssjukdom	Ja	Nej	1	2	FF primärprevention (I489)			Hjärtinfarkt (I219)	0	2	1	38	4
62761	76	2	Aldrig varit rökare	63.1276	25.5593	5	0	1	0	0	1	0	0	0	0	0	1	Nej	Instabil kranskärlssjukdom	Ja	Nej	2	2	FF primärprevention (I489)				1	4	0	90	4
62812	77	2	Ex-rökare >1 mån	56.6808		6	1	1	0	0	1	0	0	0	0	1	1	Nej	STEMI			1	2	FF primärprevention (I489)			Hjärtinfarkt (I219)	0	2	0	53	4
62871	48	1	Aldrig varit rökare	86.5922	24.977	2	1	0	0	0	1	0	0	0	0	0	1	Nej	STEMI			1	2				Hjärtinfarkt (I219)	0	1	0	7	4
62892	78	1	Aldrig varit rökare	34.2828	22.694	7	1	1	0	1	1	1	0	0	0	0	2	Ja	Instabil kranskärlssjukdom	Ja	Nej	1	2	FF primärprevention (I489)				0	2	0	51	3
63320	81	2	Aldrig varit rökare	56.9702	24.6711	6	1	1	0	0	1	0	0	0	0	1	1	Nej	STEMI			2	2	FF primärprevention (I489)				0	1	0	183	4
63379	60	2	Rökare		21.0077	2	0	0	0	0	1	0	0	0	0	0	1	Nej	STEMI			2	2				Hjärtinfarkt (I219)	1	3	0	181	4
63429	60	2	Aldrig varit rökare	60.2423	26.2917	4	0	1	1	0	1	1	0	0	1	1	2	Nej	Stabil angina pectoris			1	2		Mekanisk aortaklaff (I359+Z952)			1	3	0	183	1
63592	70	1	Ex-rökare >1 mån	66.2083	32.4074	2	0	0	0	0	1	0	0	0	0	1	1	Nej	Instabil kranskärlssjukdom	Ja	Ja	2	1	FF primärprevention (I489)				0	2	0	164	2
63617	57	1	Ex-rökare >1 mån			2	1	0	0	0	1	0	0	0	0	0	1	Nej	STEMI			2	2				Hjärtinfarkt (I219)	1	4	0	182	3
63683	74	1	Ex-rökare >1 mån		22.5896	4	1	1	0	0	1	0	0	0	0	1	1	Nej	STEMI			1	2	FF primärprevention (I489)				1	3	0	98	4
63709	82	1	Aldrig varit rökare	61.1279	24.6181	2	0	0	0	0	0	0	0	0	0	1	1	Nej	Stabil angina pectoris			2	2	FF primärprevention (I489)				1	4	0	31	4
63823	64	1	Aldrig varit rökare	109.689	29.7722	1	0	0	0	0	1	0	0	0	0	0	1	Nej	Instabil kranskärlssjukdom	Ja	Ja	2	2			Lungemboli (I269)		1	3	0	25	4
63841	63	1	Ex-rökare >1 mån	81.4699	32.1402	3	0	1	1	0	1	0	0	0	1	0	1	Nej	Instabil kranskärlssjukdom	Ja	Nej	2	2			Subclavia trombos (I828)	Trombosprofylax (T455)	0	2	1	143	4
63847	74	1	Ex-rökare >1 mån	55.6033		3	0	1	0	0	1	0	0	0	0	1	1	Nej	Instabil kranskärlssjukdom	Ja	Ja	1	2	FF primärprevention (I489)				1	3	0	169	3
63902	75	1	Okänt			4	1	0	0	0	1	0	0	0	0	1	1	Nej	STEMI			1	2	FF primärprevention (I489)				0	2	0	178	4
63907	86	2	Aldrig varit rökare	54.2181	25.3444	4	0	1	0	0	0	0	0	0	0	1	1	Nej	Instabil kranskärlssjukdom	Nej	Ja	2	2	FF primärprevention (I489)				0	1	0	61	4
63973	84	1	Aldrig varit rökare		33.4124	5	0	1	1	0	1	0	0	0	0	1	1	Nej	STEMI			1	2	FF primärprevention (I489)				1	4	0	178	4
64023	69	1	Aldrig varit rökare			4	0	1	0	1	0	0	0	0	0	1	1	Ja	Stabil angina pectoris			1	0		Mekanisk aortaklaff (I359+Z952)			1	3	0	183	2
64382	75	1	Aldrig varit rökare		29.708	7	1	1	0	1	1	0	0	0	0	1	1	Nej	Instabil kranskärlssjukdom			2	2	FF primärprevention (I489)				0	2	0	183	4
64383	81	1	Ex-rökare >1 mån	43.5272	21.2245	5	1	1	0	0	1	0	0	0	1	1	2	Ja	Stabil angina pectoris			2	0	FF primärprevention (I489)				1	3	0	47	1
64400	69	1	Ex-rökare >1 mån			2	0	1	0	0	0	0	0	0	0	1	1	Ja	Oklara bröstsmärtor			1	1	FF primärprevention (I489)				1	3	0	183	3
64428	77	1	Ex-rökare >1 mån	110.782	33.9506	4	0	1	0	0	1	0	0	0	0	0	1	Nej	Instabil kranskärlssjukdom	Ja	Ja	2	2				Vänsterkammartromb (I513)	0	2	0	82	4
64462	63	1	Okänt			4	1	1	1	0	1	0	0	0	0	1	2	Nej	Stabil angina pectoris			1	0	FF primärprevention (I489)				1	3	0	36	4
64884	76	1	Ex-rökare >1 mån			3	0	0	0	0	1	0	0	0	1	0	1	Ja	STEMI			1	2				Hjärtinfarkt (I219)	0	1	0	183	4
64930	75	1	Ex-rökare >1 mån		25.9516	5	1	1	0	0	1	0	0	0	0	1	1	Nej	Instabil kranskärlssjukdom	Ja	Ja	1	2	FF primärprevention (I489)				0	1	0	125	3
65045	56	1	Rökare			1	0	0	0	0	1	0	0	0	0	0	1	Nej	STEMI			2	2				Koagulationsrubbning (D686)	1	3	0	183	4
65228	73	1	Ex-rökare >1 mån	84.9915	29.9836	3	0	1	0	0	1	0	0	0	0	0	1	Nej	STEMI			1	2			Bentrombos (I803)		1	3	0	183	3
65346	69	2	Rökare	73.5338	27.4756	4	0	1	0	0	1	0	0	0	0	1	1	Nej	ST-höjningsinfarkt/utan pågående ischemi			2	2	FF primärprevention (I489)				1	3	0	177	4
65371	76	1	Ex-rökare >1 mån			4	0	1	0	0	1	0	0	0	0	0	1	Ja	STEMI			1	1	FF primärprevention (I489)				0	2	0	39	2
65440	50	1	Ex-rökare >1 mån		24.3554	1	0	0	0	0	1	0	0	0	0	1	1	Nej	STEMI			2	1	FF primärprevention (I489)				0	2	0	182	4
65497	70	1	Ex-rökare >1 mån	37.9788	27.4587	3	0	1	0	0	1	1	1	0	0	1	1	Nej	Instabil kranskärlssjukdom	Ja	Ja	2	2	FF primärprevention (I489)				0	1	0	6	1
65527	73	1	Aldrig varit rökare	73.9029	24.4473	2	0	1	0	0	0	0	0	0	0	1	1	Nej	Instabil kranskärlssjukdom	Nej	Nej	2	2	FF primärprevention (I489)				1	4	0	7	4
65533	72	2	Ex-rökare >1 mån	85.0959	32.7694	4	0	1	0	0	1	0	0	0	0	1	1	Ja	STEMI			2	1	FF primärprevention (I489)				1	3	1	106	4
65602	78	2	Ex-rökare >1 mån	52.4576	29.0533	6	0	0	0	1	1	1	0	0	0	1	1	Nej	STEMI			1	2		Mekanisk mitralisklaff (I059+Z952)			0	1	1	120	4
65677	75	1	Aldrig varit rökare	45.9354	21.3068	7	1	1	0	1	1	0	0	0	0	1	1	Nej	STEMI			2	2	FF primärprevention (I489)				1	3	0	175	4
65725	68	2	Aldrig varit rökare	98.064	35.8836	6	1	1	1	0	1	0	0	0	0	1	1	Ja	Stabil angina pectoris			2	2	FF primärprevention (I489)				0	2	0	74	4
65734	56	1	Rökare	84.3006	26.5118	1	1	0	0	0	0	0	0	0	0	1	1	Nej	Hjärtsvikt/kardiomyopatiutredning			2	2	FF primärprevention (I489)				0	1	0	44	4
65845	66	1	Ex-rökare >1 mån	83.067	29.0548	3	0	1	0	0	1	0	0	0	0	0	1	Nej	Instabil kranskärlssjukdom	Ja	Nej	1	2			Lungemboli (I269)		1	4	0	183	4
66021	74	1	Ex-rökare >1 mån	79.904	32.45	3	0	1	0	0	1	0	0	0	0	1	1	Ja	Instabil kranskärlssjukdom	Nej	Nej	2	1				Trombosprofylax (T455)	0	1	0	55	3
66068	58	1	Ex-rökare >1 mån	104.091	28.7317	2	0	1	0	0	1	1	0	0	0	0	1	Nej	Instabil kranskärlssjukdom	Ja	Nej	2	0			Bentrombos (I803)		0	1	0	173	4
66077	73	2	Ex-rökare >1 mån	57.8193	34.6268	8	1	1	1	1	1	0	0	0	0	1	2	Ja	Stabil angina pectoris			2	2	FF primärprevention (I489)			Stroke (I639)	1	4	0	178	4
66178	69	1	Ex-rökare >1 mån	7.98365		3	0	1	1	0	0	1	0	0	0	1	1	Nej	Övrigt			1	2	FF primärprevention (I489)				0	1	0	183	4
66249	52	1	Rökare		26.2164	1	0	0	0	0	1	0	0	0	0	0	1	Nej	STEMI			2	2				Hjärtinfarkt (I219)	0	2	0	179	4
66331	73	1	Ex-rökare >1 mån		26.8519	6	0	1	1	1	1	0	0	0	0	1	2	Nej	Instabil kranskärlssjukdom	Ja	Ja	1	2	FF + Stroke/TIA (I489+I639)				1	4	0	183	4
66476	76	1	Ex-rökare >1 mån	35.9119		8	1	1	1	1	1	0	0	0	0	1	2	Nej	Stabil angina pectoris			1	0	FF primärprevention (I489)				0	2	0	94	2
66579	70	1	Rökare	58.3714	24.623	3	0	1	0	0	1	0	0	0	0	1	1	Nej	Instabil kranskärlssjukdom	Ja	Ja	1	2	FF primärprevention (I489)				1	3	0	177	4
66589	68	1	Ex-rökare >1 mån	113.642	25.7255	4	1	1	0	0	1	0	0	0	0	0	1	Nej	Stabil angina pectoris			2	2				Vänsterkammardysfunktion (Q234)	0	1	0	138	4
66613	75	1	Ex-rökare >1 mån	50.8793	24.6914	6	0	1	0	1	1	0	0	0	0	0	1	Nej	Instabil kranskärlssjukdom	Ja	Ja	1	2			Lungemboli recidiv (I269)		1	4	0	183	4
66641	64	1	Ex-rökare >1 mån		26.8122	3	1	1	0	0	1	0	0	0	0	1	1	Nej	STEMI			1	2	FF primärprevention (I489)			Hjärtinfarkt (I219)	1	3	0	178	4
66642	69	1	Ex-rökare >1 mån	94.205	24.7843	3	0	1	1	0	0	0	0	0	0	0	1	Nej	Instabil kranskärlssjukdom	Ja	Ja	1	2			Lungemboli (I269)		1	3	0	179	4
66694	77	1	Aldrig varit rökare	66.9409	25.4365	3	0	0	0	0	1	0	0	0	0	1	1	Nej	Instabil kranskärlssjukdom	Ja	Ja	1	2	FF primärprevention (I489)				1	4	0	180	4
66790	64	1	Aldrig varit rökare	92.9816	24.2513	0	0	0	0	0	0	0	0	0	0	1	1	Nej	Arytmiutredning			2	2	FF primärprevention (I489)				0	1	0	183	4
66845	76	1	Ex-rökare >1 mån	68.6044	32.5577	5	1	1	0	0	1	0	0	0	0	1	2	Nej	Instabil kranskärlssjukdom	Ja	Ja	1	0	FF primärprevention (I489)				0	2	0	172	2
67074	67	1	Aldrig varit rökare			3	0	1	1	0	0	0	0	0	0	1	1	Nej	Arytmiutredning			1	2	FF primärprevention (I489)				1	4	0	183	3
67097	74	2	Aldrig varit rökare	62.425	25.3906	3	0	1	0	0	0	0	0	0	0	0	1	Nej	Stabil angina pectoris			2	2			Bentrombos + Lungemboli (I803+I269)		0	1	0	85	4
67204	76	1	Aldrig varit rökare	59.02	24.6181	4	0	1	0	0	1	0	0	0	0	0	1	Nej	Stabil angina pectoris			2	2			Lungemboli (I269)		0	1	0	112	4
67221	75	1	Ex-rökare >1 mån			5	0	1	0	1	0	1	0	0	0	1	1	Ja	Stabil angina pectoris			2	2	FF primärprevention (I489)				1	3	0	182	4
67227	73	2	Aldrig varit rökare	98.6209	27.4145	2	0	0	0	0	0	0	0	0	0	1	1	Nej	Instabil kranskärlssjukdom	Nej	Nej	2	2	FF primärprevention (I489)				1	3	0	77	4
67266	56	2	Aldrig varit rökare	71.7854	22.1453	5	1	1	0	1	0	0	0	0	0	0	1	Nej	Hjärtsvikt/kardiomyopatiutredning			2	2				Vänsterkammartromb (I513)	1	4	0	7	4
67365	68	2	Ex-rökare >1 mån	96.9559	29.1363	4	0	1	0	0	1	0	0	0	0	1	2	Ja	Instabil kranskärlssjukdom	Ja	Ja	2	2	FF primärprevention (I489)			Hjärtinfarkt (I219)	0	2	0	183	4
67389	82	1	Ex-rökare >1 mån	67.866	33.8021	6	1	1	1	0	1	0	0	0	0	1	1	Ja	Stabil angina pectoris			2	2			Armtrombos (I808)		0	1	1	74	4
67403	74	1	Ex-rökare >1 mån	66.7515	29.3878	3	0	1	0	0	1	0	0	0	0	1	1	Nej	Instabil kranskärlssjukdom	Ja	Ja	2	2	FF primärprevention (I489)				1	4	0	94	4
67501	72	1	Aldrig varit rökare	94.6374	32.8769	2	0	0	0	0	1	0	0	0	0	1	1	Ja	Stabil angina pectoris			2	2	FF primärprevention (I489)				1	4	0	183	4
67513	75	2	Aldrig varit rökare	50.7802	20.7031	6	1	1	1	0	0	0	0	0	0	1	1	Nej	Tyst ischemi			1	2	FF primärprevention (I489)				0	2	1	83	4
67522	81	1	Ex-rökare >1 mån			7	1	1	0	1	1	0	0	0	0	1	1	Nej	STEMI			1	2	FF primärprevention (I489)				0	1	0	113	4
67602	72	1	Aldrig varit rökare		29.6744	3	0	1	0	0	1	0	0	0	0	1	1	Nej	Instabil kranskärlssjukdom	Ja	Nej	1	2	FF primärprevention (I489)				0	1	0	183	3
67636	66	1	Rökare		28.7037	3	0	1	0	0	1	0	0	0	0	1	2	Ja	STEMI			1	2	FF primärprevention (I489)				1	3	0	183	4
67703	76	2	Aldrig varit rökare		28.3266	5	0	1	0	0	1	0	0	0	0	1	1	Nej	STEMI			2	2	FF primärprevention (I489)				1	4	0	179	4
67837	67	1	Ex-rökare >1 mån			2	0	1	0	0	0	0	0	0	0	1	2	Nej	Stabil angina pectoris			1	2	FF primärprevention (I489)				1	3	0	171	3
